# Supplementary material for: Gypsophila bermejoi G. López: A possible case of speciation repressed by bioclimatic factors
Source: PLoS One. 2018 Jan 16;13(1):e0190536. doi: 10.1371/journal.pone.0190536 (PMC5770026; doi:10.1371/journal.pone.0190536)
Supplement: S1 File — (CSV) [file pone.0190536.s004.csv]

	G_bermejoi_gm	G_strustru_gm	G_tomentosa_gm
1	0.00012	0.57095	0.95625
2	0	0.12135	0
3	0	3e-05	0
4	0.00023	0.21899	0.11474
5	8e-05	0.14919	0.00695
6	0.00648	0.45453	0.26845
7	6e-05	0.07411	0.05499
8	0	0	0
9	3e-05	0.06956	0.00425
10	0	0.01243	0.00036
11	0.00033	0.5165	0.90908
12	0.00053	0.27228	0.2006
13	0	0.04951	0.00024
14	1e-05	0.05941	0.00034
15	0	0	0
16	0.00087	0.38312	0.2744
17	0.0027	0.4228	0.37545
19	0.01632	0.49837	0.27448
21	1e-05	0.09052	0.00042
22	0.00138	0.30856	0.02269
23	0	0.09194	3e-05
24	0.00025	0.24516	0.02745
25	0.00152	0.36206	0.23371
26	0	3e-05	0
27	0.00293	0.59379	0.87559
28	0.00014	0.18568	0.14667
29	5e-05	0.05824	0.04394
30	7e-05	0.04993	0.03435
31	0.00014	0.18568	0.14667
32	0.00014	0.18568	0.14667
33	1e-05	0.0744	0.00087
34	0	0.04951	0.00024
35	0	0.00121	0
36	0.00027	0.19061	0.29795
37	0	3e-05	0
38	0	6e-05	0
39	0	0.01243	0.00036
40	0	3e-05	0
41	0.00122	0.42862	0.52883
42	0	0.06508	1e-05
43	0.00041	0.39474	0.37977
44	0.00087	0.38312	0.2744
45	0	3e-05	0
46	0.00148	0.47244	0.30726
47	0	3e-05	0
48	0.00294	0.39124	0.17797
49	0.00138	0.30856	0.02269
50	0.00294	0.39124	0.17797
51	0.00021	0.32259	0.16733
52	0.00021	0.32259	0.16733
53	6e-05	0.07411	0.05499
54	0	0.00121	0
55	0.00029	0.36877	0.21075
56	0.00365	0.58939	0.80924
57	0	1e-04	0
58	0.00023	0.21899	0.11474
59	0.00087	0.38312	0.2744
60	0.00473	0.57967	0.76703
61	0.00152	0.36206	0.23371
62	0.00138	0.30856	0.02269
63	0.00029	0.36877	0.21075
64	0.00141	0.4516	0.6613
65	0.00294	0.39124	0.17797
66	0	0.0013	0
67	0.00738	0.61413	0.84879
68	0	1e-04	0
69	1e-05	0.05336	0.00221
70	0	0.02055	0.00094
71	0.00018	0.14004	0.13577
72	0.00013	0.20849	0.0033
73	0.00236	0.61713	0.90523
74	0.00017	0.24628	0.01373
75	0.00122	0.42862	0.52883
76	2e-05	0.11149	0.00105
77	0.00033	0.27122	0.08645
78	0	0.00135	0
79	0.00023	0.21899	0.11474
80	0	0.02434	0.00014
81	0	0.00018	0
82	0.00823	0.54102	0.54931
83	0	0	0
84	0.00249	0.39334	0.05726
85	0.00249	0.39334	0.05726
86	0	0.00346	2e-05
87	8e-05	0.14919	0.00695
88	0.00495	0.50538	0.3472
89	0.00087	0.38312	0.2744
90	0.00087	0.38312	0.2744
91	0.00152	0.36206	0.23371
92	1e-05	0.0744	0.00087
93	0.00152	0.36206	0.23371
94	0	6e-05	0
95	0	1e-04	0
96	0.00014	0.18568	0.14667
97	0	0.03701	0
98	0.00648	0.45453	0.26845
99	0.00648	0.45453	0.26845
100	2e-05	0.11592	0.00075
101	0.00166	0.3391	0.02243
102	0.00138	0.30856	0.02269
103	0.00014	0.18568	0.14667
104	0	0.00025	0
105	0.00025	0.22088	0.23459
106	0	3e-05	0
107	0	1e-04	0
108	1e-05	0.05336	0.00221
109	0.00087	0.38312	0.2744
110	0.00148	0.47244	0.30726
111	0.00033	0.27122	0.08645
112	0.00473	0.57967	0.76703
113	8e-04	0.47412	0.56824
114	0.00148	0.47244	0.30726
115	2e-05	0.11149	0.00105
116	0.00013	0.20849	0.0033
117	8e-05	0.14919	0.00695
118	0.00045	0.33705	0.23991
119	2e-05	0.07791	0.00434
120	0.00166	0.3391	0.02243
121	0.00017	0.24628	0.01373
122	0.00138	0.30856	0.02269
123	0.00013	0.20849	0.0033
124	0.00039	0.29996	0.68572
125	0.00063	0.53123	0.78548
126	0	0.0013	0
127	0.00022	0.18875	0.18143
128	0.00249	0.39334	0.05726
129	0	6e-05	0
130	0.00166	0.3391	0.02243
131	0	0.00168	0
132	1e-05	0.05336	0.00221
133	0.00025	0.24516	0.02745
134	0.00012	0.1622	0.06585
135	1e-05	0.0849	0.00012
136	0	0.00121	0
137	0	3e-05	0
138	0.00087	0.38312	0.2744
139	0.00294	0.39124	0.17797
140	0.00039	0.48502	0.68913
141	0.01368	0.56962	0.64824
142	0.00079	0.44087	0.42118
143	0	1e-04	0
144	0	3e-05	0
145	2e-05	0.06801	0.00193
146	0	2e-05	0
147	2e-05	0.07895	0.0025
148	0.00039	0.29996	0.68572
150	0.00018	0.14004	0.13577
151	4e-05	0.14693	0.00367
152	1e-05	0.0849	0.00012
153	0	0.00336	3e-05
154	0.00473	0.57967	0.76703
155	8e-04	0.47412	0.56824
156	0	0.03701	0
157	1e-05	0.07516	0.00046
158	0	3e-05	0
159	0.00017	0.24628	0.01373
160	0.00148	0.47244	0.30726
161	2e-05	0.11592	0.00075
162	0.00041	0.39474	0.37977
163	0.00037	0.38667	0.41577
164	2e-05	0.11149	0.00105
165	0	0.06002	1e-05
166	0.00021	0.32259	0.16733
167	0.0073	0.58259	0.72951
168	0.00148	0.47244	0.30726
169	0	0.04951	0.00024
170	1e-05	0.0744	0.00087
171	0	2e-05	0
172	0.00023	0.21899	0.11474
173	0.00087	0.38312	0.2744
175	0.00495	0.50538	0.3472
176	0.00138	0.54255	0.76734
177	0	0.01243	0.00036
178	0.00018	0.14004	0.13577
179	0.00473	0.57967	0.76703
180	0.00032	0.2976	0.4323
181	0.00032	0.2976	0.4323
182	1e-05	0.09052	0.00042
183	0.00049	0.4436	0.54417
184	0	0.00346	2e-05
185	1e-05	0.0646	0.00036
186	0.00063	0.53123	0.78548
187	1e-05	0.1318	0.00036
188	2e-05	0.07791	0.00434
189	5e-05	0.05824	0.04394
190	0	0.00135	0
191	0.00494	0.44657	0.14971
192	0.00013	0.20849	0.0033
193	0	0.00025	0
194	0.0055	0.5642	0.73771
195	0.00025	0.24516	0.02745
196	0.00029	0.36877	0.21075
197	0	0.06508	1e-05
198	1e-05	0.0744	0.00087
199	0	0.00633	3e-05
200	0.00079	0.44087	0.42118
201	0.00014	0.18568	0.14667
202	0.00236	0.61713	0.90523
203	0.0073	0.58259	0.72951
204	0.00148	0.37156	0.05849
205	0.00033	0.5165	0.90908
206	0	0.02055	0.00094
207	0.00166	0.3391	0.02243
208	2e-05	0.11592	0.00075
209	0.00648	0.45453	0.26845
210	0	0.04951	0.00024
211	0.00365	0.58939	0.80924
212	2e-05	0.07895	0.0025
214	3e-05	0.06956	0.00425
215	6e-05	0.07411	0.05499
216	0	0.00336	3e-05
217	0.00012	0.1622	0.06585
218	0.00249	0.39334	0.05726
219	1e-05	0.07516	0.00046
220	8e-05	0.21909	0.00345
221	0.00021	0.32259	0.16733
222	7e-05	0.04993	0.03435
223	1e-05	0.0646	0.00036
224	0	0.0013	0
225	0.0027	0.4228	0.37545
226	1e-05	0.0744	0.00087
227	0.00063	0.53123	0.78548
228	0	0	0
229	0.00037	0.38667	0.41577
230	0	0.00121	0
231	0.00029	0.26482	0.01055
232	0.00138	0.54255	0.76734
233	0.00294	0.39124	0.17797
234	0.00122	0.42862	0.52883
235	1e-05	0.0849	0.00012
237	0.00141	0.4516	0.6613
238	0	1e-04	0
239	0	6e-05	0
240	0.00138	0.30856	0.02269
241	0.00041	0.39474	0.37977
242	0.00039	0.48502	0.68913
243	0.00027	0.19061	0.29795
244	0	1e-04	0
245	0	3e-05	0
246	0.00249	0.39334	0.05726
247	4e-05	0.14693	0.00367
248	0.00293	0.59379	0.87559
249	0.00033	0.27122	0.08645
250	0	0.0023	0
251	0.00022	0.18875	0.18143
252	0	0.03701	0
253	0	6e-05	0
254	0	0.09194	3e-05
255	0.00025	0.22088	0.23459
256	5e-05	0.08447	0.01343
257	0.00053	0.27228	0.2006
258	2e-05	0.05408	0.0022
259	0.00152	0.36206	0.23371
260	0	6e-05	0
261	8e-05	0.14919	0.00695
262	1e-05	0.05941	0.00034
263	1e-05	0.05336	0.00221
264	0.00029	0.36877	0.21075
265	0.00029	0.36877	0.21075
266	0.01632	0.49837	0.27448
267	0.00249	0.39334	0.05726
268	0.00029	0.36877	0.21075
269	0.00049	0.4436	0.54417
270	0	0.00346	2e-05
271	0.00045	0.33705	0.23991
272	0	0.06508	1e-05
273	0.00138	0.30856	0.02269
274	0.00087	0.38312	0.2744
275	0.00823	0.54102	0.54931
276	0.00021	0.32259	0.16733
277	2e-05	0.06801	0.00193
278	0.00056	0.49504	0.83703
280	0.00738	0.61413	0.84879
281	0	0.02434	0.00014
282	0	0.00018	0
283	0.00049	0.4436	0.54417
284	0	0.00168	0
286	0.00294	0.39124	0.17797
287	0.00138	0.30856	0.02269
288	0.00473	0.57967	0.76703
289	0.01368	0.56962	0.64824
290	2e-05	0.11592	0.00075
291	0.00138	0.30856	0.02269
292	0.00141	0.4516	0.6613
293	0.00148	0.47244	0.30726
294	0	0.00018	0
295	0.00033	0.27122	0.08645
296	0.00029	0.36877	0.21075
297	0.00138	0.54255	0.76734
298	0	0.01243	0.00036
299	0	0.06508	1e-05
300	0	6e-05	0
301	2e-05	0.11592	0.00075
302	0.00029	0.36877	0.21075
303	0.00294	0.39124	0.17797
304	0	0.06508	1e-05
305	0	0.06508	1e-05
306	0	6e-05	0
307	0.00063	0.53123	0.78548
308	0	0.00025	0
309	0.00079	0.44087	0.42118
310	0	6e-05	0
311	0	6e-05	0
312	0.00029	0.36877	0.21075
313	2e-05	0.11149	0.00105
314	0.00141	0.4516	0.6613
315	0	6e-05	0
316	0.00022	0.18875	0.18143
317	0	0.00025	0
318	0.00018	0.15776	0.09953
319	0.00022	0.18875	0.18143
320	0.00022	0.18875	0.18143
321	0.00037	0.38667	0.41577
322	0.00039	0.48502	0.68913
323	0	0.06508	1e-05
324	0	0	0
325	0.00138	0.54255	0.76734
326	0.00249	0.39334	0.05726
327	1e-05	0.05941	0.00034
328	0.00025	0.24516	0.02745
329	0	6e-05	0
330	0.00138	0.30856	0.02269
331	2e-05	0.06801	0.00193
332	0	0.06508	1e-05
333	0.00141	0.4516	0.6613
334	0	0.06508	1e-05
335	0.00027	0.19061	0.29795
336	8e-04	0.47412	0.56824
337	0.00025	0.24516	0.02745
338	0.00041	0.39474	0.37977
339	1e-05	0.0744	0.00087
340	0.00138	0.30856	0.02269
342	0.00648	0.45453	0.26845
343	0.00141	0.4516	0.6613
344	0.00026	0.16232	0.25179
345	0	0.0013	0
346	0	0.06508	1e-05
347	1e-05	0.0646	0.00036
348	0.00022	0.18875	0.18143
349	0.00122	0.42862	0.52883
350	0.00039	0.29996	0.68572
351	0.00141	0.4516	0.6613
352	0.00039	0.28974	0.04545
353	0	0.06508	1e-05
354	0.00138	0.30856	0.02269
355	0.00166	0.3391	0.02243
356	0	0.04951	0.00024
357	1e-05	0.05336	0.00221
358	1e-05	0.01157	0.00113
359	1e-05	0.01138	0.00076
360	0.00294	0.39124	0.17797
361	0.00087	0.38312	0.2744
362	0.00017	0.24628	0.01373
363	0.0027	0.4228	0.37545
364	0.00138	0.30856	0.02269
365	0	1e-04	0
366	5e-05	0.08447	0.01343
367	0	0.06508	1e-05
368	0.00152	0.36206	0.23371
369	1e-05	0.0744	0.00087
370	0	2e-05	0
371	0.0027	0.4228	0.37545
372	0.0027	0.4228	0.37545
373	0.00079	0.44087	0.42118
374	0	0.06508	1e-05
375	0	0.0013	0
376	0	0.00346	2e-05
377	0.00166	0.3391	0.02243
378	2e-05	0.05408	0.0022
379	0.00138	0.30856	0.02269
380	0	3e-05	0
381	0.00473	0.57967	0.76703
382	0.00039	0.29996	0.68572
383	2e-05	0.07791	0.00434
384	0.00138	0.30856	0.02269
385	0.00087	0.38312	0.2744
386	4e-05	0.14693	0.00367
387	0	0	0
388	0	1e-04	0
389	4e-05	0.14693	0.00367
390	0.00045	0.33705	0.23991
391	0	3e-05	0
392	4e-05	0.14693	0.00367
393	0.00138	0.30856	0.02269
394	0.00032	0.2976	0.4323
395	5e-05	0.08447	0.01343
396	0	1e-04	0
397	0	0.06508	1e-05
398	0.00087	0.38312	0.2744
399	0.00033	0.27122	0.08645
400	0.00138	0.30856	0.02269
401	0	0.00633	3e-05
402	2e-05	0.07791	0.00434
403	5e-05	0.08447	0.01343
404	0.00294	0.39124	0.17797
405	2e-05	0.11149	0.00105
406	0.00045	0.33705	0.23991
407	0.00648	0.45453	0.26845
408	0.00648	0.45453	0.26845
409	0.00249	0.39334	0.05726
410	0.00648	0.45453	0.26845
411	0.00166	0.3391	0.02243
412	1e-05	0.0646	0.00036
413	5e-05	0.18452	0.00165
414	0.00166	0.3391	0.02243
415	1e-05	0.0646	0.00036
416	2e-05	0.11592	0.00075
417	0.00648	0.45453	0.26845
418	0.00166	0.3391	0.02243
419	0.00138	0.30856	0.02269
420	4e-05	0.14693	0.00367
421	0.00152	0.36206	0.23371
422	0.00166	0.3391	0.02243
423	0.00495	0.50538	0.3472
424	6e-05	0.07411	0.05499
425	0	0	0
426	0.00294	0.39124	0.17797
427	0	0.00018	0
428	2e-05	0.11149	0.00105
429	0.00138	0.30856	0.02269
430	0.00138	0.30856	0.02269
431	2e-05	0.11592	0.00075
432	0	0.03701	0
433	0.00294	0.39124	0.17797
434	0.00294	0.39124	0.17797
435	0	0.04951	0.00024
436	0.00473	0.57967	0.76703
437	0.00249	0.39334	0.05726
440	2e-05	0.11592	0.00075
441	0.00249	0.39334	0.05726
442	0.00152	0.36206	0.23371
443	8e-05	0.14919	0.00695
444	0	0.02055	0.00094
445	1e-05	0.0849	0.00012
446	0	0.00346	2e-05
447	0.00045	0.33705	0.23991
448	0.00079	0.44087	0.42118
449	0	0.03701	0
450	0.00138	0.30856	0.02269
451	0.00138	0.30856	0.02269
452	0.01368	0.56962	0.64824
453	0.00028	0.10135	0.15165
454	0.00249	0.39334	0.05726
455	0.00032	0.2976	0.4323
456	0.00152	0.36206	0.23371
457	0.00138	0.30856	0.02269
458	0.00294	0.39124	0.17797
459	1e-05	0.1318	0.00036
460	1e-05	0.03322	0.00316
461	0.00138	0.30856	0.02269
462	0	0.03701	0
463	0	0	0
464	0	0.03701	0
465	0	0.03701	0
466	0.00013	0.20849	0.0033
467	0.00029	0.26482	0.01055
468	0.00039	0.29996	0.68572
469	0.00013	0.20849	0.0033
470	0.00018	0.14004	0.13577
471	0.00037	0.38667	0.41577
472	0	0.06002	1e-05
473	0.00122	0.42862	0.52883
474	0	0.06002	1e-05
475	0.00017	0.24628	0.01373
476	1e-05	0.0744	0.00087
477	0	0.06508	1e-05
478	0	0.03701	0
479	0.00025	0.24516	0.02745
480	0.01368	0.56962	0.64824
482	0	0.06508	1e-05
483	0.00029	0.26482	0.01055
484	0	3e-05	0
485	0.00022	0.18875	0.18143
486	0.00025	0.24516	0.02745
487	0.00294	0.39124	0.17797
488	0	0.03701	0
490	0.00029	0.26482	0.01055
491	0.00249	0.39334	0.05726
492	0.00138	0.30856	0.02269
493	0.00294	0.39124	0.17797
494	0.00025	0.24516	0.02745
495	0	0.06508	1e-05
496	0	0.06002	1e-05
497	0.00025	0.24516	0.02745
498	0	3e-05	0
499	0.00014	0.18568	0.14667
500	0	0.03701	0
501	0.00029	0.26482	0.01055
502	0.00148	0.47244	0.30726
503	0.00148	0.37156	0.05849
504	0	0.03701	0
505	0.00738	0.61413	0.84879
506	0.00148	0.37156	0.05849
507	0	0.06508	1e-05
508	0.00141	0.4516	0.6613
509	0.00026	0.16232	0.25179
510	0	0.06508	1e-05
511	0.00039	0.29996	0.68572
512	0.00025	0.24516	0.02745
513	0.00017	0.24628	0.01373
514	0.00166	0.3391	0.02243
515	0	0.00135	0
516	0.00039	0.29996	0.68572
517	0	0.00346	2e-05
518	0.00494	0.44657	0.14971
519	0.00028	0.10135	0.15165
520	0.00027	0.19061	0.29795
521	0	0.03701	0
522	0	2e-05	0
523	0.00037	0.38667	0.41577
524	0	6e-05	0
525	0.00017	0.24628	0.01373
526	0.00148	0.47244	0.30726
527	0.00148	0.37156	0.05849
528	0.00138	0.30856	0.02269
529	0.00148	0.47244	0.30726
530	0.00039	0.28974	0.04545
531	0.00166	0.3391	0.02243
532	0.00293	0.59379	0.87559
533	0	0	0
534	1e-05	0.1318	0.00036
535	8e-05	0.21909	0.00345
536	0.00057	0.29687	0.26262
537	0.00025	0.24516	0.02745
538	0.00152	0.36206	0.23371
539	0.00648	0.45453	0.26845
540	0.00294	0.39124	0.17797
541	0	0.06508	1e-05
542	0.00138	0.30856	0.02269
543	0.00018	0.14004	0.13577
544	0.00494	0.44657	0.14971
545	0.00017	0.24628	0.01373
546	0.00294	0.39124	0.17797
547	0.00138	0.30856	0.02269
548	0.00138	0.30856	0.02269
549	0	0.00336	3e-05
550	0.00039	0.29996	0.68572
551	0.00022	0.18875	0.18143
552	0.00022	0.18875	0.18143
553	0.00294	0.39124	0.17797
554	0.00249	0.39334	0.05726
555	0.00013	0.20849	0.0033
556	0.00249	0.39334	0.05726
557	0	0.00336	3e-05
558	0	0	0
559	0.00294	0.39124	0.17797
560	6e-05	0.07411	0.05499
561	0.01368	0.56962	0.64824
562	0	0.00336	3e-05
563	0	1e-04	0
564	0	0.06508	1e-05
565	0	0.06002	1e-05
566	0.00294	0.39124	0.17797
567	0.00294	0.39124	0.17797
568	0.00249	0.39334	0.05726
569	0	1e-04	0
570	0.00823	0.54102	0.54931
571	0.00138	0.30856	0.02269
572	0.00079	0.44087	0.42118
573	0.00294	0.39124	0.17797
574	0.00166	0.3391	0.02243
575	0.00294	0.39124	0.17797
576	0.00018	0.14004	0.13577
577	0.00138	0.30856	0.02269
578	0.00138	0.30856	0.02269
579	0.00294	0.39124	0.17797
580	0.00294	0.39124	0.17797
581	0	0.00346	2e-05
582	0.00166	0.3391	0.02243
584	0.00013	0.20849	0.0033
585	0.00138	0.30856	0.02269
586	0.00648	0.45453	0.26845
587	0.00138	0.30856	0.02269
588	0.00294	0.39124	0.17797
589	0	0.00336	3e-05
590	0.00294	0.39124	0.17797
591	0	0.00336	3e-05
592	0.00294	0.39124	0.17797
593	0.00249	0.39334	0.05726
594	0.00294	0.39124	0.17797
595	0.00294	0.39124	0.17797
596	0	0.00336	3e-05
597	0.00012	0.1622	0.06585
598	0.00294	0.39124	0.17797
599	0.00294	0.39124	0.17797
600	0	0.00121	0
601	0	0.00121	0
602	0.00294	0.39124	0.17797
603	0	0.00346	2e-05
604	0.00294	0.39124	0.17797
605	0.00294	0.39124	0.17797
606	0.00294	0.39124	0.17797
607	0.00014	0.18568	0.14667
608	0.00648	0.45453	0.26845
609	0.00138	0.30856	0.02269
610	0.00294	0.39124	0.17797
611	2e-05	0.06801	0.00193
612	0	0.00336	3e-05
613	2e-05	0.11149	0.00105
614	0	3e-05	0
615	0.00063	0.53123	0.78548
616	0.00138	0.30856	0.02269
617	0	0.00336	3e-05
618	0.00022	0.18875	0.18143
619	0.00294	0.39124	0.17797
620	0.00294	0.39124	0.17797
621	0.00079	0.44087	0.42118
622	2e-05	0.11149	0.00105
623	0.00294	0.39124	0.17797
624	0	0.04951	0.00024
625	0.00138	0.30856	0.02269
626	0.00294	0.39124	0.17797
628	0.00294	0.39124	0.17797
629	0.00294	0.39124	0.17797
630	0	0.00336	3e-05
631	0.00294	0.39124	0.17797
632	0.00294	0.39124	0.17797
633	0.00021	0.32259	0.16733
634	0.00138	0.30856	0.02269
636	0	0.00121	0
637	0	0.00346	2e-05
638	0.00294	0.39124	0.17797
639	1e-05	0.07516	0.00046
640	0.00063	0.53123	0.78548
641	2e-05	0.11592	0.00075
642	2e-05	0.06801	0.00193
643	0	0.00346	2e-05
644	0.00294	0.39124	0.17797
645	0	0.00336	3e-05
646	2e-05	0.06801	0.00193
647	0.00294	0.39124	0.17797
648	0	0.00346	2e-05
649	0.00027	0.19061	0.29795
650	0	0.04951	0.00024
651	0.0073	0.58259	0.72951
652	2e-05	0.11149	0.00105
653	0.00294	0.39124	0.17797
655	0.00014	0.18568	0.14667
656	1e-05	0.05336	0.00221
657	0.00079	0.44087	0.42118
658	0.00138	0.30856	0.02269
659	0.00022	0.18875	0.18143
660	0.00138	0.30856	0.02269
661	0.00294	0.39124	0.17797
662	0.00294	0.39124	0.17797
663	0	0.04951	0.00024
664	0.00294	0.39124	0.17797
666	0.00294	0.39124	0.17797
667	0	0.00025	0
668	0.00294	0.39124	0.17797
669	0.00294	0.39124	0.17797
670	0.00294	0.39124	0.17797
671	0.00012	0.1622	0.06585
672	2e-05	0.06801	0.00193
673	0.00021	0.32259	0.16733
674	0.00294	0.39124	0.17797
675	0	0.04951	0.00024
676	0.00138	0.30856	0.02269
677	0	0.04951	0.00024
678	0	0.00346	2e-05
679	0.00294	0.39124	0.17797
680	0	3e-05	0
681	0.00138	0.30856	0.02269
682	0.00138	0.30856	0.02269
683	0.00023	0.21899	0.11474
684	0	3e-05	0
685	0	1e-04	0
686	2e-05	0.07895	0.0025
687	3e-05	0.22529	5e-04
688	0	0.05299	0.41987
689	0.00012	0.57095	0.95625
690	0.00076	0.54619	0.62241
691	2e-04	0.48478	0.38992
692	0	0.15611	0.00197
693	0	0.04048	3e-05
694	2e-05	0.13063	0.0172
695	0	0.08097	0.00138
696	1e-05	0.13256	0.01062
697	0	0.03743	0.00011
698	1e-05	0.13256	0.01062
699	4e-05	0.13356	0.12768
700	3e-05	0.15972	0.03719
701	0.00068	0.53051	0.82908
702	0.00202	0.58395	0.94217
703	0.00202	0.58395	0.94217
704	0.00202	0.58395	0.94217
705	0.00202	0.58395	0.94217
706	0.00052	0.51077	0.73811
707	0.00052	0.51077	0.73811
708	3e-05	0.13094	0.14318
709	3e-05	0.15489	0.02739
710	0	0.08097	0.00138
711	3e-05	0.16588	0.03023
712	0	0.03743	0.00011
713	0	0.52246	0.05283
714	8e-05	0.27358	0.03159
715	1e-04	0.22039	0.09297
717	0.00027	0.55489	0.93679
718	3e-05	0.21399	0.00616
721	0.00058	0.45449	0.7608
722	0.00027	0.55489	0.93679
723	0.00027	0.55489	0.93679
725	3e-05	0.32654	0.85846
726	0.00012	0.20257	0.26836
727	0	0.07713	0
728	0.00027	0.44528	0.77682
729	0.00029	0.52161	0.89456
730	0	0.26211	0.83236
731	0	0.26211	0.83236
732	0	0.26211	0.83236
733	0	0.25721	0.84735
734	0	0.26211	0.83236
735	0	0.26211	0.83236
736	0	0.25721	0.84735
737	9e-05	0.14044	0.01891
738	0.00011	0.17188	0.08805
739	0.00011	0.17188	0.08805
740	0.00012	0.32269	0.73238
741	0	0.26211	0.83236
742	0.00012	0.20052	0.09629
743	6e-05	0.16974	0.00728
744	0.00012	0.20052	0.09629
745	0.00012	0.32269	0.73238
746	3e-05	0.32654	0.85846
747	6e-05	0.16974	0.00728
748	6e-05	0.16974	0.00728
749	0	0.00018	0.00146
750	0	0.00018	0.00146
751	0	0.00057	0.04619
752	0	0.00018	0.00146
753	0	0.00018	0.00146
754	0	0.00057	0.04619
755	0	0.00018	0.00146
756	4e-05	0.15592	0.21462
757	0	0.04202	0.11761
758	0	0.03289	0.01805
759	0	0.00169	0.00613
760	4e-05	0.60747	0.96891
761	4e-05	0.60747	0.96891
762	4e-05	0.60747	0.96891
763	4e-05	0.60747	0.96891
764	4e-05	0.60747	0.96891
765	4e-05	0.60747	0.96891
766	4e-05	0.60747	0.96891
767	4e-05	0.60747	0.96891
768	4e-05	0.60747	0.96891
769	4e-05	0.60747	0.96891
770	0	0.09761	0.00023
771	4e-05	0.60747	0.96891
772	4e-05	0.60747	0.96891
773	0.00139	0.68026	0.9548
774	0	0.15873	0.00216
775	0	0.13778	8e-04
776	0	0.00762	0.00146
777	0	0.05958	2e-05
778	0	0.00524	0.02418
779	0	0.04988	9e-05
780	0	0.00762	0.00146
781	0	0.05686	7e-05
782	0	0.09152	7e-05
783	0	0.00762	0.00146
784	0	0.04931	2e-05
785	0	0.51111	0.90938
786	0	0.08671	0.57885
787	0	0.08063	0.00023
788	0	0.08063	0.00023
789	0	0.03711	0
790	0	0.08063	0.00023
791	0	0.08063	0.00023
792	0	0.03711	0
793	0	0.0303	0
794	0.00121	0.67468	0.95587
795	0.00108	0.67534	0.95712
796	0.00438	0.54821	0.56797
797	0.00011	0.17416	0.00451
798	0	0.00013	0.01326
799	0	0.00047	0.00054
801	0	0.48994	0.92327
802	0	0.14392	0.00563
803	1e-05	0.00998	0.0025
805	0	2e-05	0.00647
806	0.00238	0.60679	0.82899
807	0	0	6e-05
808	0	0.00137	0.0601
809	0	0.01549	0.19692
810	0	0.00887	0.00169
811	0	0.74128	0.69638
812	0	8e-05	0.0035
813	0.00079	0.64309	0.97556
814	0.00048	0.35164	0.03508
815	0	0.03188	0.24404
816	0.00029	0.33009	0.29106
817	0.00025	0.53319	0.94972
818	1e-04	0.35055	0.07993
819	9e-05	0.6303	0.9751
820	0.00079	0.64309	0.97556
821	0	0.00018	0
822	2e-05	0.04007	0.01262
823	0.00027	0.22084	0.54748
824	0	0.48994	0.92327
825	3e-05	0.37889	0.10003
826	0.00011	0.1768	0.03727
827	0.00011	0.1768	0.03727
828	0	0.40397	0.93104
829	0.00015	0.27812	0.52338
830	0.00012	0.20257	0.26836
831	3e-05	0.32654	0.85846
832	0.00014	0.38476	0.82591
833	0	0.56499	0.94593
834	3e-05	0.62319	0.96913
835	7e-05	0.49701	0.94076
836	0	0.51001	0.91914
837	0.00017	0.50544	0.94633
838	0.00011	0.22095	0.02148
839	0	0.59888	0.96251
840	1e-05	0.49471	0.95185
841	2e-05	0.60776	0.96772
842	3e-04	0.47374	0.8855
843	2e-05	0.63039	0.96977
844	0.00033	0.47908	0.89221
845	0.00029	0.33009	0.29106
846	4e-04	0.47711	0.89394
847	0.00025	0.35681	0.59273
848	0.00026	0.4043	0.7112
849	9e-05	0.6303	0.9751
850	0.00015	0.63625	0.97527
851	0.00038	0.57322	0.95622
852	4e-04	0.43611	0.77991
854	0.00025	0.6067	0.96986
855	0.00012	0.32269	0.73238
856	0.00011	0.17188	0.08805
857	6e-05	0.16974	0.00728
858	3e-05	0.32654	0.85846
859	0.00012	0.20052	0.09629
860	0	0.00057	0.04619
861	0	0.00057	0.04619
862	0	5e-05	0.00022
863	0	0.00013	0.00324
864	0	0.00064	0.0048
865	0	0	0.00025
866	0	2e-05	0.00157
867	0	0	0.00038
868	0	2e-04	0.01313
869	0	0	1e-05
870	0	0.00035	0.02305
871	0	1e-04	0.00617
872	0	1e-05	0.00089
873	0	2e-05	0.00157
874	0	1e-04	0.00098
875	0	3e-05	0.00434
876	0	0	1e-05
877	0.00017	0.54058	0.93395
878	9e-05	0.5787	0.96132
879	4e-05	0.60747	0.96891
880	4e-05	0.60747	0.96891
881	4e-05	0.60747	0.96891
882	0.00052	0.51077	0.73811
883	0.00054	0.50815	0.79116
884	0.00068	0.53051	0.82908
885	0.00068	0.53051	0.82908
886	0.00068	0.53051	0.82908
887	0.00068	0.53051	0.82908
888	0.00068	0.53051	0.82908
889	0.00052	0.51077	0.73811
890	0.00063	0.54826	0.87704
891	0.00033	0.47908	0.89221
892	0.00033	0.47908	0.89221
893	0.00033	0.47908	0.89221
894	0.00033	0.47908	0.89221
895	0.00032	0.35771	0.52971
896	0.00032	0.35771	0.52971
897	0.00032	0.35771	0.52971
898	7e-05	0.49701	0.94076
899	0	0.15918	0.00273
900	0.00033	0.47908	0.89221
901	0	0.32868	0.94489
902	0	0.35191	0.93637
903	0	0.18873	7e-05
904	0	0.05917	0
905	0	0.16628	3e-05
906	1e-05	0.25303	0.00073
907	0	0.00154	0
908	0	6e-05	0
909	0	0.00154	0
910	0.00022	0.34306	0.05471
911	0.00088	0.59427	0.8265
912	0.00025	0.53319	0.94972
913	2e-05	0.09926	0.04951
914	0	0.00193	0
915	2e-05	0.25594	0.0268
916	0	0.05917	0
917	8e-05	0.11729	0.0254
918	0	0.66018	0.8294
920	0	0.20656	0.00033
921	0	0.51111	0.90938
922	3e-05	0.11671	0.10811
923	0.00025	0.53319	0.94972
924	0	0.05917	0
925	0.00029	0.33009	0.29106
926	3e-05	0.15489	0.02739
927	0	0.18873	7e-05
928	0	0.14316	2e-05
929	0	0.04467	0
930	1e-05	0.22046	0.00024
931	3e-04	0.47374	0.8855
932	0	0.31329	0.87995
933	3e-04	0.47374	0.8855
934	0	0.11072	0
935	5e-05	0.25101	0.16219
936	0	0.05947	2e-05
937	4e-05	0.60747	0.96891
938	1e-05	0.22031	0.01041
939	2e-05	0.25594	0.0268
940	0	0.18917	0.00318
941	0	0.18581	0.00412
942	3e-04	0.47374	0.8855
943	1e-05	0.28034	0.00451
944	0	0.20656	0.00033
945	1e-05	0.08451	0.03834
946	0	0.06278	0.00321
947	2e-05	0.09926	0.04951
948	0	0.07696	0.00544
949	3e-05	0.11671	0.10811
950	5e-05	0.14391	0.2756
951	0	0.02015	1e-05
952	2e-05	0.13063	0.02685
953	0	0.02395	3e-05
954	0	0.05795	0.00094
955	2e-05	0.13063	0.02685
956	1e-05	0.1105	0.0234
957	0.00012	0.20052	0.09629
958	0.00012	0.20052	0.09629
959	0.00091	0.50513	0.70775
960	0.00012	0.20052	0.09629
961	0	0.24967	0.72057
962	0.00012	0.20052	0.09629
963	0	0.08802	0.00486
964	0	0.08802	0.00486
965	0	0.08802	0.00486
966	6e-05	0.16974	0.00728
967	6e-05	0.16974	0.00728
968	6e-05	0.16974	0.00728
969	3e-04	0.47374	0.8855
970	3e-05	0.1041	0.13585
971	0.00122	0.61618	0.96344
972	0	0.05378	0
973	0.00117	0.66845	0.94717
975	0.00054	0.63001	0.97597
976	0.00056	0.58587	0.8878
977	0	0.10051	8e-05
978	0	0.03943	0
979	1e-05	0.1962	0.00246
980	0	0.05378	0
981	0	0.06812	0.67272
982	0.00246	0.58532	0.9559
983	0	0.00578	0.11659
984	0.00025	0.6067	0.96986
985	0.00119	0.58907	0.9537
986	0.00015	0.27812	0.52338
987	0.00106	0.45094	0.72658
988	0.00029	0.33009	0.29106
989	0	0	0
990	0.00162	0.59832	0.96359
991	0	0.06667	0.64479
992	0.00093	0.40766	0.27746
993	0	0.03188	0.24404
994	0	0.51111	0.90938
995	0	0.00035	0.02305
996	0	0.02338	0
997	0	0.00027	0
998	0	0.01315	0
999	0	0.51888	0.91781
1000	0.00033	0.35459	0.2817
1001	1e-05	0.24097	0.00491
1002	0	0.25098	0.00144
1003	0	0	0
1004	0	0.12016	3e-04
1005	0.00011	0.17188	0.08805
1006	0	0.01407	0
1007	0	0.03771	2e-05
1008	4e-05	0.22326	0.00397
1009	0	0.0559	0
1010	0.00026	0.46959	0.34733
1011	0	0	0
1012	3e-05	0.16228	0.00069
1015	1e-05	0.22046	0.00024
1016	3e-05	0.13573	0.06977
1017	0	0.00027	0
1018	0.00078	0.62026	0.91216
1019	5e-04	0.29035	0.01487
1020	0.00013	0.20458	0.11847
1021	0	0.14864	0.00106
1022	0	0.04566	0.0144
1023	0.00011	0.17188	0.08805
1024	6e-05	0.40633	0.10871
1025	9e-05	0.41058	0.16068
1026	0	0.00031	0.00088
1027	0.00097	0.57559	0.85316
1028	0.00097	0.57559	0.85316
1029	2e-05	0.15904	0.02318
1030	0	0.20656	0.00033
1031	0.00041	0.45562	0.70126
1032	0	0.03193	0
1033	0.00065	0.52205	0.80084
1034	0.00014	0.38476	0.82591
1035	0.00055	0.45105	0.79463
1036	0	0.19119	0.00539
1037	2e-05	0.12873	0.02806
1038	0.00057	0.55123	0.7387
1039	0.00029	0.47586	0.79976
1040	1e-05	0.1962	0.00246
1041	6e-05	0.2948	0.00213
1042	0	0.10196	0
1043	0.00045	0.47627	0.53852
1044	1e-05	0.28034	0.00451
1045	1e-05	0.2555	0.00254
1046	0	0.03771	2e-05
1047	1e-05	0.0986	0.04245
1048	0	0.00027	0
1049	4e-05	0.60747	0.96891
1050	2e-05	0.13391	0.10169
1051	0	0.18873	7e-05
1052	0.00018	0.60197	0.96043
1053	0	0.00971	0.16799
1054	0	0.11208	0.00017
1055	0	1e-05	0
1056	0	0.13018	1e-05
1057	2e-05	0.60971	0.96909
1058	0	0.09981	6e-05
1059	0.00036	0.36015	0.63842
1060	0	0.06294	2e-05
1061	0	0.22865	0.00107
1062	0.00043	0.52476	0.8464
1063	0	0.04859	0.01266
1064	0	0.04315	0.53579
1065	0	0.01012	0.10008
1066	0	0.05519	0.48845
1067	0.00037	0.4205	0.06334
1068	0.00043	0.52476	0.8464
1069	0	0.01012	0.10008
1070	0	0.01012	0.10008
1071	0	0.14768	3e-05
1073	0.00024	0.23935	0.00563
1074	0.00073	0.58959	0.95473
1075	2e-04	0.29049	0.28473
1076	0.00143	0.56618	0.93509
1077	0	0.04704	0.00056
1078	0	0.00823	0.11738
1079	0.00017	0.54058	0.93395
1080	0.00034	0.4694	0.67306
1081	8e-05	0.31597	0.0819
1082	1e-05	0.10075	0.01488
1083	3e-05	0.25339	0.02479
1084	0	0	0.00076
1085	0	0.08229	0.00079
1086	0	0.0437	1e-05
1087	1e-05	0.1266	0.12331
1088	0	0.02735	0.00806
1089	0	0.0198	1e-05
1090	0	0.10847	0.00021
1091	0.00014	0.54794	0.94175
1092	0.00131	0.42328	0.15636
1093	0.00294	0.39124	0.17797
1094	3e-05	0.24038	0.00725
1095	0.00011	0.17416	0.00451
1096	0	0	0
1097	0.00025	0.41552	0.21864
1098	0.00186	0.63073	0.96473
1099	4e-05	0.60747	0.96891
1100	3e-05	0.22529	5e-04
1101	0.00018	0.62436	0.96922
1102	0.00023	0.60509	0.95769
1103	0	0.07827	1e-05
1104	0.00013	0.57699	0.95306
1105	0	0.10798	0.00011
1106	0.00012	0.57095	0.95625
1107	0.00032	0.46654	0.87101
1108	0	0.03704	0.71981
1109	0	0.52212	0.81197
1110	0.00324	0.54048	0.66148
1111	0	0.03191	5e-05
1112	3e-05	0.13573	0.06977
1113	0	0.10798	0.00011
1114	0.00116	0.50489	0.44917
1115	1e-05	0.14561	1e-04
1116	4e-05	0.60747	0.96891
1117	3e-05	0.7108	0.95724
1118	0	0.50396	0.78503
1119	0.00324	0.54048	0.66148
1120	0	0.04784	0
1121	0.00025	0.35681	0.59273
1122	3e-04	0.47374	0.8855
1123	0.00014	0.38476	0.82591
1124	0	0.51885	0.81926
1125	3e-04	0.47374	0.8855
1126	0.00025	0.35681	0.59273
1127	0.00324	0.54048	0.66148
1128	0.00048	0.35164	0.03508
1129	0.00048	0.35164	0.03508
1130	0.00048	0.35164	0.03508
1131	0.0015	0.59429	0.84381
1132	0.00011	0.22095	0.02148
1133	4e-05	0.18324	8e-04
1134	4e-05	0.18324	8e-04
1135	4e-05	0.18324	8e-04
1136	0.00029	0.52161	0.89456
1137	4e-05	0.60747	0.96891
1138	4e-04	0.47711	0.89394
1139	4e-04	0.47711	0.89394
1140	0.00033	0.47908	0.89221
1141	0.00033	0.47908	0.89221
1142	0.00048	0.35164	0.03508
1143	4e-04	0.47711	0.89394
1144	4e-04	0.43611	0.77991
1145	4e-04	0.43611	0.77991
1146	4e-04	0.47711	0.89394
1147	4e-04	0.43611	0.77991
1148	4e-04	0.43611	0.77991
1149	0.00048	0.35164	0.03508
1150	4e-04	0.43611	0.77991
1151	0.00027	0.44528	0.77682
1152	4e-04	0.47711	0.89394
1153	4e-04	0.47711	0.89394
1154	4e-04	0.43611	0.77991
1157	4e-04	0.43611	0.77991
1158	0.00012	0.57095	0.95625
1159	0.00324	0.54048	0.66148
1160	0.00324	0.54048	0.66148
1161	0.00048	0.35164	0.03508
1162	0.00048	0.35164	0.03508
1163	0.00085	0.47586	0.16194
1164	0.00048	0.35164	0.03508
1165	0.00324	0.54048	0.66148
1166	4e-05	0.18324	8e-04
1167	0.00324	0.54048	0.66148
1168	0.00324	0.54048	0.66148
1169	0.00026	0.4043	0.7112
1170	0.00026	0.4043	0.7112
1171	3e-04	0.47374	0.8855
1172	0.00026	0.4043	0.7112
1173	3e-04	0.47374	0.8855
1174	3e-04	0.47374	0.8855
1175	3e-04	0.47374	0.8855
1176	3e-04	0.47374	0.8855
1177	0.00026	0.4043	0.7112
1178	0	0.02017	0
1179	6e-05	0.21552	0.00113
1180	3e-04	0.58158	0.93865
1181	3e-04	0.58158	0.93865
1182	0.00324	0.54048	0.66148
1183	0	0.62015	0.95142
1184	0.00048	0.35164	0.03508
1185	4e-05	0.18324	8e-04
1186	4e-05	0.18324	8e-04
1187	4e-05	0.18324	8e-04
1188	0.00014	0.38476	0.82591
1189	0.00034	0.51663	0.85905
1190	0.00324	0.54048	0.66148
1191	0.00116	0.50489	0.44917
1192	0.00027	0.63027	0.95674
1193	0.00099	0.49611	0.39503
1194	0.0015	0.59429	0.84381
1195	3e-04	0.58158	0.93865
1196	0	0.02017	0
1197	0.00036	0.59	0.93635
1198	0.00012	0.57095	0.95625
1199	0.00167	0.5637	0.77676
1200	1e-05	0.25303	0.00073
1201	0.00038	0.49359	0.73413
1202	3e-04	0.44414	0.51473
1203	1e-04	0.62338	0.96131
1204	0.00111	0.51672	0.40543
1205	0.00058	0.45329	0.12023
1206	0.00048	0.35164	0.03508
1207	0.00012	0.57095	0.95625
1208	0	0.51888	0.91781
1209	0	0.56315	0.95576
1210	0.00324	0.54048	0.66148
1211	3e-04	0.58158	0.93865
1212	4e-05	0.60747	0.96891
1213	0.00018	0.62436	0.96922
1214	2e-04	0.39122	0.02522
1215	4e-05	0.18324	8e-04
1216	0	0.62015	0.95142
1217	1e-05	0.59448	0.96033
1218	0.00048	0.35164	0.03508
1219	0.00085	0.47586	0.16194
1220	0.00053	0.5197	0.77713
1221	0.00026	0.51191	0.89388
1222	0.00111	0.51672	0.40543
1223	0	0.08964	0
1224	0.00029	0.52161	0.89456
1225	9e-05	0.66454	0.95233
1226	2e-05	0.62319	0.96334
1227	1e-05	0.25303	0.00073
1228	0.00013	0.37964	0.08301
1229	0.00019	0.40644	0.20042
1230	4e-04	0.43178	0.16833
1231	0	0.55188	0.95418
1232	0.00034	0.51663	0.85905
1233	0.00025	0.6067	0.96986
1234	3e-04	0.58158	0.93865
1235	0.00019	0.40644	0.20042
1236	0.00019	0.40644	0.20042
1237	0.00019	0.40644	0.20042
1238	0.00019	0.40644	0.20042
1239	0.00019	0.40644	0.20042
1240	0.00011	0.22095	0.02148
1241	0.00033	0.47908	0.89221
1242	0.00033	0.47908	0.89221
1243	0.00053	0.5197	0.77713
1244	0.00019	0.40644	0.20042
1245	0.00053	0.5197	0.77713
1246	3e-04	0.47374	0.8855
1247	4e-05	0.60747	0.96891
1248	0.00012	0.57095	0.95625
1249	0.00019	0.40644	0.20042
1250	0	0.55188	0.95418
1251	0	0.51094	0.87401
1252	4e-05	0.60747	0.96891
1253	0	0.51094	0.87401
1254	0	0.51094	0.87401
1255	0	0.51094	0.87401
1256	0	0.51094	0.87401
1257	0	0.51888	0.91781
1258	0.00015	0.63625	0.97527
1259	4e-05	0.60747	0.96891
1260	2e-05	0.60776	0.96772
1261	2e-05	0.60776	0.96772
1262	0.00116	0.50489	0.44917
1263	0.00116	0.50489	0.44917
1264	0.00116	0.50489	0.44917
1265	0.00116	0.50489	0.44917
1266	0.0015	0.59429	0.84381
1267	0.00116	0.50489	0.44917
1268	0.00116	0.50489	0.44917
1269	0.00116	0.50489	0.44917
1270	0.00116	0.50489	0.44917
1271	0.0015	0.59429	0.84381
1272	0	0.56315	0.95576
1273	0	0.56315	0.95576
1274	0.00032	0.46045	0.73286
1275	0.00046	0.48157	0.70014
1276	0	0.50072	0.92499
1277	0.00085	0.47586	0.16194
1278	0.00085	0.47586	0.16194
1279	0.00116	0.50489	0.44917
1280	0.0015	0.59429	0.84381
1281	0.0015	0.59429	0.84381
1282	0.0015	0.59429	0.84381
1283	0.00025	0.35681	0.59273
1284	0.0015	0.59429	0.84381
1285	0.0015	0.59429	0.84381
1286	0.0015	0.59429	0.84381
1287	0.0015	0.59429	0.84381
1288	0.0015	0.59429	0.84381
1289	0	0.51094	0.87401
1290	0	0.51094	0.87401
1291	0	0.51094	0.87401
1292	0	0.51094	0.87401
1293	0	0.51094	0.87401
1294	0	0.51094	0.87401
1295	0	0.51094	0.87401
1296	0	0.51094	0.87401
1297	0.0015	0.59429	0.84381
1298	0.0015	0.59429	0.84381
1299	0.0015	0.59429	0.84381
1300	0.0015	0.59429	0.84381
1301	0.00111	0.51672	0.40543
1302	0.00111	0.51672	0.40543
1303	0.00111	0.51672	0.40543
1304	1e-05	0.25303	0.00073
1305	0.00167	0.5637	0.77676
1306	0.0015	0.59429	0.84381
1307	0.00111	0.51672	0.40543
1308	0.00085	0.47586	0.16194
1309	0.00111	0.51672	0.40543
1310	0.0015	0.59429	0.84381
1311	0.00058	0.45329	0.12023
1312	0	0.51094	0.87401
1313	2e-04	0.39122	0.02522
1314	0.00116	0.50489	0.44917
1315	0.00058	0.45329	0.12023
1316	0.00085	0.47586	0.16194
1317	0.0015	0.59429	0.84381
1318	0.00111	0.51672	0.40543
1319	1e-05	0.25303	0.00073
1320	0.00116	0.50489	0.44917
1321	0.00048	0.35164	0.03508
1322	1e-05	0.25303	0.00073
1323	4e-05	0.30195	0.00281
1324	0.0012	0.51026	0.29625
1325	0	0.08964	0
1326	0.00324	0.54048	0.66148
1327	4e-05	0.18324	8e-04
1328	0.00157	0.59481	0.88809
1329	0.00048	0.35164	0.03508
1330	0	0.51001	0.91914
1331	0.00025	0.6067	0.96986
1332	0	0.59888	0.96251
1334	0.00014	0.38476	0.82591
1335	0.0015	0.59429	0.84381
1336	0.00111	0.51672	0.40543
1337	0.00099	0.49611	0.39503
1338	0.00027	0.63027	0.95674
1339	4e-04	0.43178	0.16833
1340	0.00027	0.63027	0.95674
1341	0.00099	0.49611	0.39503
1342	0.00027	0.63027	0.95674
1343	0.00099	0.49611	0.39503
1344	0.00027	0.63027	0.95674
1345	0.00027	0.63027	0.95674
1346	0.00027	0.63027	0.95674
1347	1e-04	0.62338	0.96131
1348	2e-05	0.62319	0.96334
1349	0.00027	0.63027	0.95674
1350	1e-04	0.62338	0.96131
1351	1e-04	0.62338	0.96131
1352	0.00027	0.63027	0.95674
1353	0	0.62015	0.95142
1354	0.00011	0.22095	0.02148
1355	0.00026	0.4043	0.7112
1356	0	0.51094	0.87401
1357	0.00019	0.40644	0.20042
1358	0.00012	0.20257	0.26836
1359	3e-05	0.32654	0.85846
1360	0.00025	0.6067	0.96986
1361	0	0.02017	0
1362	0	0.02017	0
1363	0	0.02017	0
1364	0	0.02017	0
1365	0	0.02017	0
1366	0	0.02017	0
1367	0	0.02017	0
1368	0	0.02017	0
1369	0	0.02017	0
1370	0	0.02017	0
1371	0	0.02017	0
1372	4e-05	0.52776	0.9551
1373	4e-05	0.18324	8e-04
1374	3e-04	0.47374	0.8855
1375	4e-05	0.52776	0.9551
1376	0.00025	0.6067	0.96986
1377	4e-05	0.52776	0.9551
1378	4e-05	0.52776	0.9551
1379	4e-05	0.52776	0.9551
1380	9e-05	0.60991	0.97369
1381	4e-05	0.52776	0.9551
1382	4e-05	0.52776	0.9551
1383	4e-05	0.52776	0.9551
1384	0.00026	0.4043	0.7112
1385	4e-05	0.52776	0.9551
1386	0.00026	0.4043	0.7112
1387	4e-05	0.52776	0.9551
1388	4e-04	0.47711	0.89394
1389	4e-05	0.52776	0.9551
1390	4e-05	0.52776	0.9551
1391	4e-05	0.52776	0.9551
1392	3e-05	0.62319	0.96913
1393	0.00033	0.47908	0.89221
1394	0	0.51094	0.87401
1395	0.00116	0.50489	0.44917
1396	0.00324	0.54048	0.66148
1397	0	0.02017	0
1398	0	0.02017	0
1399	0	0.02017	0
1400	0	0.02017	0
1401	0	0.02017	0
1402	0	0.02017	0
1403	0	0.02017	0
1404	0	0.02017	0
1405	0	0.02017	0
1406	0	0.02017	0
1407	0	0.02017	0
1408	0.00025	0.6067	0.96986
1409	0.00012	0.57095	0.95625
1410	4e-05	0.18324	8e-04
1411	4e-05	0.52776	0.9551
1412	0.00029	0.52161	0.89456
1413	3e-04	0.47374	0.8855
1414	4e-05	0.52776	0.9551
1415	7e-05	0.49701	0.94076
1416	0	0.08964	0
1417	1e-05	0.47845	0.9472
1418	0.00014	0.38476	0.82591
1419	0.00014	0.38476	0.82591
1420	0.00014	0.38476	0.82591
1421	0.0012	0.51026	0.29625
1422	4e-05	0.30195	0.00281
1423	0.00111	0.51672	0.40543
1424	0.00058	0.45329	0.12023
1425	0.0015	0.59429	0.84381
1426	2e-04	0.39122	0.02522
1427	0.00036	0.59	0.93635
1428	0.00019	0.40644	0.20042
1429	0.00058	0.45329	0.12023
1430	0.00013	0.37964	0.08301
1431	3e-04	0.58158	0.93865
1432	0.00034	0.51663	0.85905
1433	0.00018	0.62436	0.96922
1434	0.00111	0.51672	0.40543
1435	4e-05	0.60747	0.96891
1436	4e-05	0.60747	0.96891
1437	4e-05	0.60747	0.96891
1438	4e-05	0.60747	0.96891
1439	2e-05	0.62319	0.96334
1440	5e-04	0.41443	0.22384
1441	0.0015	0.59429	0.84381
1442	0.0015	0.59429	0.84381
1443	0.00111	0.51672	0.40543
1444	0.00111	0.51672	0.40543
1445	0.00111	0.51672	0.40543
1446	4e-05	0.60747	0.96891
1447	4e-05	0.60747	0.96891
1448	4e-05	0.60747	0.96891
1450	4e-04	0.43611	0.77991
1452	4e-04	0.47711	0.89394
1453	0.00011	0.22095	0.02148
1455	0.00011	0.22095	0.02148
1456	0.00011	0.22095	0.02148
1458	0.00011	0.22095	0.02148
1459	0.00011	0.22095	0.02148
1460	4e-05	0.60747	0.96891
1461	4e-05	0.60747	0.96891
1462	4e-05	0.60747	0.96891
1463	0	0.51888	0.91781
1464	0.00324	0.54048	0.66148
1465	0.00324	0.54048	0.66148
1466	0.00048	0.35164	0.03508
1467	0.00157	0.59481	0.88809
1468	0.00157	0.59481	0.88809
1469	0.00157	0.59481	0.88809
1470	0	0.51094	0.87401
1471	0	0.51094	0.87401
1472	0.00324	0.54048	0.66148
1473	0.00324	0.54048	0.66148
1474	0.00324	0.54048	0.66148
1475	0.00324	0.54048	0.66148
1476	4e-05	0.60747	0.96891
1477	0.00015	0.58185	0.96694
1478	0.00011	0.22095	0.02148
1479	7e-05	0.49701	0.94076
1480	0.00033	0.47908	0.89221
1481	9e-05	0.52597	0.9568
1483	4e-05	0.52776	0.9551
1484	4e-05	0.52776	0.9551
1485	0.00033	0.47908	0.89221
1486	4e-05	0.52776	0.9551
1487	0.00011	0.22095	0.02148
1488	7e-05	0.49701	0.94076
1489	4e-05	0.52776	0.9551
1490	4e-04	0.47711	0.89394
1491	0.00026	0.4043	0.7112
1492	7e-05	0.49701	0.94076
1493	7e-05	0.49701	0.94076
1495	3e-04	0.47374	0.8855
1496	0	0.56315	0.95576
1497	1e-05	0.59448	0.96033
1498	0	0.43746	0.91924
1499	0.00048	0.35164	0.03508
1500	7e-05	0.49701	0.94076
1501	0.00011	0.22095	0.02148
1502	0.00011	0.22095	0.02148
1503	0.00012	0.57095	0.95625
1504	0	0.35191	0.93637
1505	1e-05	0.47428	0.94768
1506	0.00556	0.42242	0.16556
1507	1e-05	0.06721	0.00215
1508	8e-05	0.11729	0.0254
1509	1e-05	0.12742	0.01354
1510	0.00079	0.36918	0.0602
1511	0	1e-05	4e-05
1512	2e-05	0.13391	0.10169
1513	0	0.01575	0.00396
1514	2e-05	0.13391	0.10169
1515	0	0.01575	0.00396
1516	0	0.02252	0.00245
1517	1e-05	0.06675	0.05701
1518	0	0.02777	0.00969
1519	1e-05	0.06675	0.05701
1520	2e-05	0.13391	0.10169
1521	2e-05	0.13391	0.10169
1522	0	0.01575	0.00396
1523	0	0.01575	0.00396
1524	2e-05	0.13391	0.10169
1525	0	0.01575	0.00396
1526	0	0.00887	0.00169
1527	0	0.00887	0.00169
1528	0	0.00887	0.00169
1529	2e-05	0.13391	0.10169
1530	0	0.05745	0.01692
1531	2e-05	0.09481	0.07601
1532	0	0.00929	0
1533	0	0.03686	0
1534	0	1e-05	4e-05
1535	1e-05	0.06675	0.05701
1536	0.00212	0.56016	0.55141
1537	0	0.04666	0.02037
1538	0	0.04666	0.02037
1539	0	0.04666	0.02037
1540	0	0.00011	0.00038
1541	0.00036	0.36015	0.63842
1542	0	0.01929	0
1543	0	0.02273	1e-05
1544	0	0.07969	0.00056
1545	0	0.01161	0
1546	0	0.00798	0
1547	0	0.04048	3e-05
1548	0	0.09737	0.00044
1549	0	0.09748	0.00045
1550	0	0.04997	6e-05
1551	0	0.0456	0
1552	0.00022	0.18875	0.18143
1553	0.00014	0.27232	0.74952
1554	0.00015	0.09278	0.1419
1555	0.00015	0.09278	0.1419
1556	0.00016	0.12544	0.03702
1557	0.00017	0.16473	0.11352
1558	0.00011	0.12566	0.03454
1559	7e-05	0.07873	0.01968
1560	0.00092	0.61276	0.9113
1561	0.00109	0.66917	0.95323
1562	0.00132	0.59627	0.87468
1563	0	0.21375	0.00047
1564	0	0.20656	0.00033
1565	0	0.20656	0.00033
1566	0	0.18369	0.00016
1567	0	0.27966	0.0108
1568	0	0.17734	0.00155
1569	0	0.16759	0.00121
1570	0	0.12983	0.00043
1571	0	0.15122	0.00039
1572	0	0.16768	0.00123
1573	0	0.11324	0.00018
1574	0	0.14389	0.00076
1575	0.00029	0.4362	0.79054
1576	0.00017	0.45911	0.86783
1577	3e-04	0.54524	0.90979
1578	0.00036	0.52359	0.86399
1579	0.00043	0.54658	0.89358
1580	0.00022	0.42685	0.80886
1581	1e-05	0.52863	0.95733
1582	0.00059	0.55954	0.86701
1583	0	0.06406	0
1584	0	0.16666	3e-05
1585	6e-05	0.20416	0.36364
1586	0	0.07827	1e-05
1587	0	0.07827	1e-05
1588	0	0.05958	2e-05
1589	0	0.13423	0.00036
1590	0	0.12929	0.00023
1592	0	0.07887	3e-05
1593	0	0.07322	3e-05
1594	0	0.09699	6e-05
1595	0	0.08147	2e-05
1596	0	0.11106	8e-05
1597	0	0.11208	0.00017
1598	0	0.11109	8e-05
1599	0	0.11417	6e-05
1600	0	0.08505	8e-05
1601	0	0.07599	5e-05
1602	0	0.00157	0
1603	0.00035	0.39847	0.73774
1604	3e-04	0.32243	0.23843
1605	1e-04	0.4237	0.89585
1606	3e-04	0.32243	0.23843
1607	0.00014	0.38476	0.82591
1608	0.00015	0.30528	0.61646
1609	0.00013	0.24981	0.43096
1610	0.00013	0.19555	0.03314
1611	0.00014	0.23252	0.0067
1612	0.00014	0.23252	0.0067
1613	3e-05	0.10857	0.00673
1614	4e-05	0.09804	0.00558
1615	6e-05	0.10745	0.05502
1616	0.00013	0.16137	0.14943
1617	0.00016	0.18445	0.07668
1618	0	0.00166	0
1619	0	0.00171	0
1620	0	0.02907	0.00016
1621	0	5e-05	0
1622	0	0	0
1623	0	0	0
1624	0	0	0
1625	0	0.01088	0.16878
1626	0	7e-05	0.00018
1627	0	0.01364	0.28617
1628	0	0.00823	0.11738
1629	0	0.00606	0.13306
1630	0	0.0018	0.02998
1631	0	8e-05	0
1632	0	0.00667	3e-05
1633	0	0.01698	0.00579
1634	7e-05	0.23565	0.00389
1635	7e-05	0.26065	0.0101
1636	0	0.04205	1e-05
1637	0.00099	0.50713	0.89783
1638	0.00202	0.58395	0.94217
1639	0.00088	0.50085	0.88674
1640	0.0012	0.52955	0.90002
1641	0.00011	0.24923	0.17292
1642	7e-04	0.47261	0.84718
1643	0	0.0321	0.00019
1644	0.00023	0.60509	0.95769
1645	0.00038	0.60516	0.94994
1646	0.00018	0.62433	0.96918
1647	2e-05	0.15681	0.01727
1648	0	0.05907	3e-05
1649	0	0.11987	0.00028
1650	0	0.13341	0.00095
1651	0	0.07715	3e-04
1652	0	0.0132	0
1653	0	0.06655	2e-05
1654	0	0.04199	0
1655	1e-05	0.15151	0.00479
1656	0	0.10075	0.00064
1657	0	0.10075	0.00064
1658	0	0.02389	0
1659	0	0.08377	1e-05
1660	0	0.05346	0
1661	0	0.13327	0.00093
1662	0	0.06667	0.64479
1663	0	0.05551	0.50009
1664	0	0.06667	0.64479
1665	0	0.00347	0.00048
1666	0	0	0
1667	0	0.00243	0.00233
1668	0	0	0
1669	0	0	0
1670	0	0	0
1671	0	0	0
1672	0	0.01216	0.03764
1673	0	0.00385	1e-05
1674	1e-04	0.11839	0.3534
1675	0	0.11857	9e-05
1676	0	0.00015	0
1677	0	0.12314	0.00013
1678	0	0.12314	0.00013
1679	0	0.12314	0.00013
1680	0	0.12314	0.00013
1681	0	0.12314	0.00013
1682	0	0.12314	0.00013
1683	0.00022	0.61198	0.97032
1684	0	0.15584	4e-05
1685	3e-05	0.12571	0.14417
1686	0	0.07314	0.01594
1687	4e-05	0.14277	0.02754
1688	0.00011	0.32898	0.00791
1689	0	0.04468	0
1690	2e-05	0.29764	0.00971
1691	2e-05	0.29764	0.00971
1692	0.00044	0.39555	0.56364
1693	0.00044	0.39555	0.56364
1694	0.00044	0.39555	0.56364
1695	0.00032	0.46654	0.87101
1696	0.00044	0.39555	0.56364
1697	0.00011	0.32898	0.00791
1698	0.00129	0.63728	0.90638
1699	0	0.11133	0
1700	0	0.19651	0.00029
1701	0	0.14768	3e-05
1702	1e-04	0.30576	0.33944
1703	0	0.16487	0.00737
1704	0	0.16487	0.00737
1705	0	0.00691	0
1706	0	0.00691	0
1707	0	0.01207	0
1708	0	0.19651	0.00029
1709	0	0.08058	0.00661
1710	1e-05	0.08746	0.00731
1711	1e-05	0.08746	0.00731
1712	1e-05	0.08746	0.00731
1713	2e-05	0.1125	0.04262
1714	0	0.14768	3e-05
1715	1e-05	0.08746	0.00731
1716	0	0.0365	0.00021
1717	0.00198	0.50312	0.81167
1718	0.0025	0.59396	0.94859
1719	0	0.09585	0.00134
1720	0	0.09585	0.00134
1721	1e-05	0.0523	0.03249
1722	0	0.00379	0.00108
1723	3e-05	0.12571	0.14417
1724	1e-05	0.0523	0.03249
1726	0	0.01988	0.00476
1727	0	0.12024	0.00116
1728	0	0.26211	0.83236
1729	0.00011	0.16611	0.03271
1730	1e-05	0.2153	0.02304
1731	0	0.09337	4e-05
1732	0	0	0
1733	0	0.11857	9e-05
1734	0	0.11857	9e-05
1735	0	0.12929	0.00023
1736	2e-05	0.25321	0.02906
1737	0.00044	0.54481	0.88516
1738	0.00034	0.4694	0.67306
1739	0.00034	0.54434	0.90648
1740	0.00037	0.49828	0.78795
1741	0.00043	0.52476	0.8464
1742	0	0.11857	9e-05
1743	0	0.09337	4e-05
1744	2e-05	0.26394	0.03778
1745	0.00034	0.4694	0.67306
1746	0.00037	0.49828	0.78795
1747	0.00043	0.52476	0.8464
1748	0.00043	0.54665	0.89038
1749	0.00034	0.4694	0.67306
1750	0.00044	0.54481	0.88516
1751	0	0.24311	0.92988
1752	1e-05	0.1665	0.00397
1753	0	0.03872	0.00016
1754	0	0.03872	0.00016
1755	0.00166	0.57112	0.93916
1756	0.00166	0.57112	0.93916
1757	0.00166	0.57112	0.93916
1758	0	0.05569	0.00021
1759	1e-05	0.11457	0.00883
1760	1e-05	0.1508	0.0084
1761	1e-05	0.11457	0.00883
1762	1e-05	0.09378	0.02928
1763	3e-05	0.3485	0.05745
1764	7e-05	0.34543	0.03798
1765	0.00124	0.62992	0.89294
1766	0	0.05166	0
1767	0.00025	0.4088	0.31828
1768	0.00082	0.51346	0.46404
1769	0.00166	0.66977	0.93786
1770	0.00061	0.52754	0.63966
1771	0	0.07314	0.01594
1772	0.00373	0.46786	0.25534
1773	0.00031	0.42018	0.57422
1775	0.00061	0.52754	0.63966
1776	0.00013	0.3719	0.08988
1778	0.00121	0.60105	0.84175
1779	0.00058	0.55118	0.73809
1780	3e-05	0.32819	0.02152
1781	0	0.03015	1e-05
1782	0	0.01442	0
1783	0	0.0365	0.00021
1784	0	0.0365	0.00021
1785	0	0.06401	0
1786	0	0.00823	0.11738
1787	0	0.02417	0.06415
1788	7e-05	0.18918	0.14808
1789	0	0.22588	0.92571
1790	2e-05	0.1519	0.01242
1791	2e-05	0.1519	0.01242
1792	1e-05	0.09416	0.01954
1793	1e-05	0.07959	0.04416
1794	4e-05	0.14018	0.15699
1795	2e-05	0.1519	0.01242
1796	1e-05	0.08917	0.03638
1797	0	4e-05	0.00308
1798	1e-05	0.10239	0.01359
1799	1e-05	0.06517	0.04354
1800	3e-05	0.15977	0.03734
1801	3e-05	0.15977	0.03734
1802	0	0.12929	0.00023
1803	0	0.09337	4e-05
1804	1e-05	0.22245	0.00408
1805	1e-05	0.22245	0.00408
1806	0	0.12929	0.00023
1807	0	0.11857	9e-05
1808	2e-05	0.26394	0.03778
1809	0	0.09337	4e-05
1810	0	0.15386	0.0062
1811	1e-05	0.2153	0.02304
1812	1e-05	0.2153	0.02304
1813	0	0.11857	9e-05
1814	0	0.18921	0.0032
1815	0	0.18921	0.0032
1816	0	0.15386	0.0062
1817	0	0.11857	9e-05
1818	1e-05	0.22245	0.00408
1819	1e-05	0.22245	0.00408
1820	0	0.00241	0.00212
1821	0	0.04512	0.45683
1822	0.00162	0.54123	0.90231
1823	0	0.24311	0.92988
1824	0	0.22588	0.92571
1825	0	0.62246	0.84402
1826	0.00022	0.61198	0.97032
1827	1e-05	0.12294	0.00343
1828	9e-05	0.34537	0.86144
1829	0.00044	0.39555	0.56364
1830	0.00013	0.53616	0.96237
1831	0	0.06401	0
1832	0.00165	0.47065	0.72604
1833	0	0.00567	0.10006
1834	0	0.01988	0.00476
1835	1e-05	0.06517	0.04354
1836	1e-05	0.06517	0.04354
1837	1e-05	0.06517	0.04354
1838	0	0.02933	0.00667
1839	0	0.08845	0.00045
1840	0	0.08845	0.00045
1841	0	0.01116	0.00068
1842	0	0	0
1843	0	0	0.00121
1844	0	0.35553	0.90582
1845	0.00043	0.52476	0.8464
1846	0	0.00336	3e-05
1847	0	0.00336	3e-05
1848	0	0.00336	3e-05
1849	0	0.00336	3e-05
1850	0.00149	0.62133	0.87035
1851	0.00079	0.44087	0.42118
1852	0.00166	0.66977	0.93786
1853	0.00082	0.51346	0.46404
1856	1e-05	0.26361	0.00407
1857	0.00149	0.62133	0.87035
1858	0.00149	0.62133	0.87035
1859	0.00095	0.55442	0.66384
1860	1e-05	0.25562	0.00288
1861	0.00294	0.39124	0.17797
1862	0.00294	0.39124	0.17797
1863	0.00294	0.39124	0.17797
1864	0.00294	0.39124	0.17797
1865	0	3e-05	0
1866	0.00249	0.39334	0.05726
1867	0.00294	0.39124	0.17797
1868	0.00037	0.4205	0.06334
1869	0	0.06407	0
1870	2e-05	0.09398	0.05163
1871	2e-05	0.09398	0.05163
1872	0.00027	0.19061	0.29795
1873	0.00059	0.51602	0.8183
1874	0.00068	0.5125	0.76309
1875	0.00022	0.18875	0.18143
1876	6e-04	0.55497	0.83266
1877	0.00138	0.30856	0.02269
1878	0.00294	0.39124	0.17797
1879	0.00024	0.51488	0.94438
1880	0	0.18083	0.00021
1881	0.00131	0.42328	0.15636
1882	5e-05	0.32535	0.04036
1883	0	3e-05	0
1884	0.00045	0.33705	0.23991
1885	0.00316	0.53589	0.66303
1886	0.00087	0.38312	0.2744
1887	0	1e-04	0
1888	3e-05	0.12571	0.14417
1889	0	0.01988	0.00476
1890	0	0.01988	0.00476
1891	0	0.01988	0.00476
1892	1e-05	0.06517	0.04354
1893	0	4e-05	0.00308
1894	0	0	0.00021
1895	0	0.00144	0.08891
1896	0	4e-05	0.00308
1897	0	0.09935	0.00196
1898	0.00198	0.62138	0.96885
1899	0.00078	0.58541	0.95997
1900	0	0.35553	0.90582
1901	0.00032	0.35771	0.52971
1902	0.00037	0.4205	0.06334
1903	0	0.08715	0
1904	0.00043	0.52476	0.8464
1905	0	0.00346	2e-05
1906	0	0.00346	2e-05
1907	3e-05	0.3485	0.05745
1908	0.00079	0.44087	0.42118
1909	0.00041	0.52507	0.57419
1910	0.00166	0.66977	0.93786
1911	0.00166	0.66298	0.93016
1912	2e-05	0.34313	0.07771
1913	0.00149	0.62133	0.87035
1914	0.00149	0.62133	0.87035
1915	0.00095	0.55442	0.66384
1916	0.00129	0.63728	0.90638
1917	0.0073	0.58259	0.72951
1918	0	0.11865	0.00037
1919	0.00294	0.39124	0.17797
1920	0.00506	0.43964	0.25831
1921	0.00138	0.30856	0.02269
1922	0.00138	0.30856	0.02269
1923	0.00294	0.39124	0.17797
1925	0.00111	0.67518	0.95682
1926	0.00294	0.39124	0.17797
1927	0.00249	0.39334	0.05726
1928	0.00294	0.39124	0.17797
1929	0.00294	0.39124	0.17797
1930	0.00506	0.43964	0.25831
1931	0.00249	0.39334	0.05726
1932	0.00294	0.39124	0.17797
1933	0.00037	0.4205	0.06334
1934	0	0.1243	0.00043
1935	0	0.1243	0.00043
1936	1e-05	0.1665	0.00397
1937	0.00043	0.52476	0.8464
1938	0.00043	0.52476	0.8464
1939	0.00068	0.5125	0.76309
1940	0	4e-05	0.00011
1941	0	8e-05	0.00124
1942	0	7e-05	0.00182
1943	0.00014	0.35402	0.00951
1944	0.00014	0.35402	0.00951
1945	0.00022	0.18875	0.18143
1946	0.00017	0.25947	0.06557
1947	0.00063	0.53123	0.78548
1948	0.00171	0.60913	0.87894
1949	0.00114	0.60776	0.91305
1950	0.00114	0.60776	0.91305
1951	0	0.00025	0
1952	0	0.06602	0.00175
1953	0.00024	0.51488	0.94438
1954	0.00294	0.39124	0.17797
1955	0.00294	0.39124	0.17797
1956	0.00138	0.30856	0.02269
1957	0.00294	0.39124	0.17797
1958	0.00294	0.39124	0.17797
1959	0.00294	0.39124	0.17797
1960	0.00131	0.42328	0.15636
1961	0.00131	0.42328	0.15636
1962	0	0.04951	0.00024
1963	0	0.04951	0.00024
1964	0.00014	0.18568	0.14667
1965	0.00012	0.1622	0.06585
1966	0.00037	0.4205	0.06334
1967	6e-04	0.55497	0.83266
1968	0.00068	0.62526	0.93078
1969	5e-05	0.36393	0.03577
1970	0.00095	0.55442	0.66384
1971	0	0.0595	0
1972	0	0.0595	0
1973	0.00021	0.32259	0.16733
1974	0.00021	0.32259	0.16733
1975	0.00029	0.36877	0.21075
1976	0.00018	0.14004	0.13577
1977	0.00166	0.66977	0.93786
1978	0	0.00015	0
1979	0	0.12314	0.00013
1980	0	0.11417	6e-05
1981	0	0.12314	0.00013
1982	0	0.12314	0.00013
1983	0	0.00015	0
1984	0	0.15584	4e-05
1985	0	0.15584	4e-05
1986	0	0.01987	0
1987	4e-05	0.13224	0.08344
1988	0	0.02933	0.00667
1989	2e-05	0.09963	0.06594
1990	2e-05	0.09464	0.07119
1991	1e-05	0.06517	0.04354
1992	0.00011	0.32898	0.00791
1993	0	0.01207	0
1994	0.00011	0.32898	0.00791
1995	0	0.04468	0
1996	0	0.0595	0
1997	0	0.12517	1e-05
1998	2e-05	0.29764	0.00971
1999	5e-05	0.29284	0.02083
2000	0.00043	0.52476	0.8464
2001	0.00043	0.52476	0.8464
2002	0.00044	0.39555	0.56364
2003	0.00044	0.39555	0.56364
2004	0.00032	0.46654	0.87101
2005	0.00044	0.39555	0.56364
2006	0	0.19651	0.00029
2007	0	0.19651	0.00029
2008	0	0.07599	5e-05
2009	0	0.07599	5e-05
2010	0	0.07599	5e-05
2011	2e-05	0.2514	0.01646
2012	2e-05	0.25128	0.01633
2013	0	0.00691	0
2014	1e-05	0.04756	0.13688
2015	0	0.08058	0.00661
2016	0	0.08058	0.00661
2017	2e-05	0.10746	0.05311
2018	2e-05	0.10746	0.05311
2019	0	0.08058	0.00661
2020	3e-05	0.11614	0.10328
2021	5e-05	0.1405	0.23677
2022	2e-05	0.1125	0.04262
2023	1e-05	0.08746	0.00731
2024	2e-05	0.1125	0.04262
2025	0.00084	0.41932	0.34642
2026	0.00078	0.58541	0.95997
2027	0.00079	0.60379	0.96992
2028	0.00287	0.53148	0.86324
2029	0.00287	0.53148	0.86324
2030	0.00198	0.62138	0.96885
2031	0.00081	0.45446	0.78995
2032	0	0.21105	0.00013
2033	3e-05	0.12571	0.14417
2034	2e-05	0.09464	0.07119
2036	0	0.01988	0.00476
2037	2e-05	0.09464	0.07119
2038	0.00166	0.66298	0.93016
2039	0.00121	0.60105	0.84175
2040	0.00121	0.60105	0.84175
2041	0.00166	0.66298	0.93016
2042	0.00166	0.66298	0.93016
2043	0	0.26211	0.83236
2044	0	0.26757	0.86836
2045	0	0.26211	0.83236
2046	0.00016	0.33394	0.77599
[truncated: 1,117 more rows]
