# Supplementary material for: Gypsophila bermejoi G. López: A possible case of speciation repressed by bioclimatic factors
Source: PLoS One. 2018 Jan 16;13(1):e0190536. doi: 10.1371/journal.pone.0190536 (PMC5770026; doi:10.1371/journal.pone.0190536)
Supplement: S2 File — (CSV) [file pone.0190536.s005.csv]

	G_bermejoi_mid	G_strustru_mid	G_tomentosa_mid
1	9e-04	0.15754	0.13645
2	0.08748	0.00772	0
3	0	0	0
4	0.12181	0.01156	0.00854
5	0.46114	0.00712	0.00096
6	0.69072	0.19219	0.06303
7	0.00169	0.00301	0.01142
8	0	0	0
9	2e-04	0.0021	0.01064
10	0.00693	6e-05	3e-05
11	0	0.02061	0.01313
12	0.36123	0.02758	0.0111
13	0.00201	0.00149	0.00383
14	0.26984	0.00117	6e-05
15	0	0	0
16	0.00893	0.12708	0.08655
17	0.41846	0.12588	0.05281
18	0.85086	0.2146	0.03366
19	0.81575	0.32083	0.10265
20	0	0.0475	0.03039
21	0.51333	0.0035	9e-05
22	0.83445	0.08303	0.00811
23	0.02786	0.00818	0.00035
24	0.01176	0.03919	0.0338
25	0.55895	0.0608	0.01956
26	0	0	0
27	0.03263	0.32933	0.19146
28	0.03471	0.00743	0.01047
29	0.00081	0.00397	0.01501
30	0.00031	0.00453	0.01902
31	0.03471	0.00743	0.01047
32	0.03471	0.00743	0.01047
33	0.01608	0.00226	0.00277
34	0.00201	0.00149	0.00383
35	0.00086	0	0
36	0	0.00605	0.01975
37	0	0	0
38	0	0	0
39	0.00693	6e-05	3e-05
40	0	0	0
41	0.00047	0.10824	0.07748
42	0.04989	0.00673	0.00105
43	0.01999	0.10474	0.06595
44	0.00893	0.12708	0.08655
45	0	0	0
46	0.78012	0.22336	0.04483
47	0	0	0
48	0.76626	0.11234	0.02688
49	0.83445	0.08303	0.00811
50	0.76626	0.11234	0.02688
51	0.00388	0.03888	0.03247
52	0.00388	0.03888	0.03247
53	0.00169	0.00301	0.01142
54	0.00086	0	0
55	0.0118	0.06478	0.04432
56	0.41811	0.3611	0.17104
57	0	0	0
58	0.12181	0.01156	0.00854
59	0.00893	0.12708	0.08655
60	0.43035	0.36108	0.1684
61	0.55895	0.0608	0.01956
62	0.83445	0.08303	0.00811
63	0.0118	0.06478	0.04432
64	2e-05	0.06815	0.04917
65	0.76626	0.11234	0.02688
66	0.00015	0	0
67	0.46906	0.45714	0.23386
68	2e-05	0	0
69	0.00999	0.00055	0.00149
70	0.00458	0.00016	0.00038
71	0.00038	0.00542	0.0251
72	0.79531	0.03155	0.0013
73	0.05765	0.36452	0.21905
74	0.09951	0.05508	0.02651
75	0.00047	0.10824	0.07748
76	0.51232	0.0045	0.00022
77	0.00139	0.03316	0.04204
78	0.00023	0	0
79	0.12181	0.01156	0.00854
80	0.04015	1e-04	1e-05
81	1e-05	0	0
82	0.69604	0.35168	0.13818
83	0	0	0
84	0.90826	0.17087	0.02197
85	0.90826	0.17087	0.02197
86	0.00029	2e-05	0.00064
87	0.46114	0.00712	0.00096
88	0.87041	0.29272	0.07725
89	0.00893	0.12708	0.08655
90	0.00893	0.12708	0.08655
91	0.55895	0.0608	0.01956
92	0.01608	0.00226	0.00277
93	0.55895	0.0608	0.01956
94	0	0	0
95	2e-05	0	0
96	0.03471	0.00743	0.01047
97	0.01749	0.00218	0.00079
98	0.69072	0.19219	0.06303
99	0.69072	0.19219	0.06303
100	0.59159	0.00636	0.00021
101	0.86337	0.11146	0.01124
102	0.83445	0.08303	0.00811
103	0.03471	0.00743	0.01047
104	0	0	0
105	0.11326	0.01336	0.0113
106	0	0	0
107	2e-05	0	0
108	0.00999	0.00055	0.00149
109	0.00893	0.12708	0.08655
110	0.78012	0.22336	0.04483
111	0.00139	0.03316	0.04204
112	0.43035	0.36108	0.1684
113	0.05469	0.13803	0.07674
114	0.78012	0.22336	0.04483
115	0.51232	0.0045	0.00022
116	0.79531	0.03155	0.0013
117	0.46114	0.00712	0.00096
118	0.00188	0.07262	0.06265
119	0.00725	0.00205	0.00564
120	0.86337	0.11146	0.01124
121	0.09951	0.05508	0.02651
122	0.83445	0.08303	0.00811
123	0.79531	0.03155	0.0013
124	0	0.0175	0.02442
125	0.12522	0.18667	0.09627
126	0.00015	0	0
127	8e-05	0.00751	0.02534
128	0.90826	0.17087	0.02197
129	0	0	0
130	0.86337	0.11146	0.01124
131	0.00041	0	0
132	0.00999	0.00055	0.00149
133	0.01176	0.03919	0.0338
134	0.02507	0.00445	0.00747
135	0.0042	0.0088	0.0082
136	0.00086	0	0
137	0	0	0
138	0.00893	0.12708	0.08655
139	0.76626	0.11234	0.02688
140	0.0801	0.14519	0.07597
141	0.71776	0.39284	0.1681
142	0.07773	0.15014	0.07695
143	0	0	0
144	0	0	0
145	0.0032	0.00192	0.00578
146	0	0	0
147	0.02243	0.00221	0.00322
148	0	0.0175	0.02442
149	0.85086	0.2146	0.03366
150	0.00038	0.00542	0.0251
151	0.00027	0.01491	0.02257
152	0.0042	0.0088	0.0082
153	0.00033	2e-05	0.00063
154	0.43035	0.36108	0.1684
155	0.05469	0.13803	0.07674
156	0.01749	0.00218	0.00079
157	0.02935	0.00249	0.00203
158	0	0	0
159	0.09951	0.05508	0.02651
160	0.78012	0.22336	0.04483
161	0.59159	0.00636	0.00021
162	0.01999	0.10474	0.06595
163	0.00279	0.07086	0.06245
164	0.51232	0.0045	0.00022
165	0.04738	0.00441	0.00099
166	0.00388	0.03888	0.03247
167	0.71776	0.39284	0.1681
168	0.78012	0.22336	0.04483
169	0.00201	0.00149	0.00383
170	0.01608	0.00226	0.00277
171	0	0	0
172	0.12181	0.01156	0.00854
173	0.00893	0.12708	0.08655
174	0	0.0475	0.03039
175	0.87041	0.29272	0.07725
176	0.09607	0.23728	0.13534
177	0.00693	6e-05	3e-05
178	0.00038	0.00542	0.0251
179	0.43035	0.36108	0.1684
180	1e-05	0.03068	0.03397
181	1e-05	0.03068	0.03397
182	0.51333	0.0035	9e-05
183	0.01555	0.10465	0.0725
184	0.00029	2e-05	0.00064
185	0.00534	0.00279	0.0045
186	0.12522	0.18667	0.09627
187	0.15354	0.02319	0.00507
188	0.00725	0.00205	0.00564
189	0.00081	0.00397	0.01501
190	0.00023	0	0
191	0.73272	0.23873	0.06686
192	0.79531	0.03155	0.0013
193	0	0	0
194	0.05358	0.29851	0.15701
195	0.01176	0.03919	0.0338
196	0.0118	0.06478	0.04432
197	0.04989	0.00673	0.00105
198	0.01608	0.00226	0.00277
199	0.00406	1e-05	0
200	0.07773	0.15014	0.07695
201	0.03471	0.00743	0.01047
202	0.05765	0.36452	0.21905
203	0.71776	0.39284	0.1681
204	0.62694	0.1528	0.03519
205	0	0.02061	0.01313
206	0.00458	0.00016	0.00038
207	0.86337	0.11146	0.01124
208	0.59159	0.00636	0.00021
209	0.69072	0.19219	0.06303
210	0.00201	0.00149	0.00383
211	0.41811	0.3611	0.17104
212	0.02243	0.00221	0.00322
213	0	0.0475	0.03039
214	2e-04	0.0021	0.01064
215	0.00169	0.00301	0.01142
216	0.00033	2e-05	0.00063
217	0.02507	0.00445	0.00747
218	0.90826	0.17087	0.02197
219	0.02935	0.00249	0.00203
220	0.37268	0.06081	0.00974
221	0.00388	0.03888	0.03247
222	0.00031	0.00453	0.01902
223	0.00534	0.00279	0.0045
224	0.00015	0	0
225	0.41846	0.12588	0.05281
226	0.01608	0.00226	0.00277
227	0.12522	0.18667	0.09627
228	0	0	0
229	0.00279	0.07086	0.06245
230	0.00086	0	0
231	0.32181	0.08032	0.02293
232	0.09607	0.23728	0.13534
233	0.76626	0.11234	0.02688
234	0.00047	0.10824	0.07748
235	0.0042	0.0088	0.0082
236	0.85086	0.2146	0.03366
237	2e-05	0.06815	0.04917
238	0	0	0
239	0	0	0
240	0.83445	0.08303	0.00811
241	0.01999	0.10474	0.06595
242	0.0801	0.14519	0.07597
243	0	0.00605	0.01975
244	2e-05	0	0
245	0	0	0
246	0.90826	0.17087	0.02197
247	0.00027	0.01491	0.02257
248	0.03263	0.32933	0.19146
249	0.00139	0.03316	0.04204
250	0.00025	0	0
251	8e-05	0.00751	0.02534
252	0.01749	0.00218	0.00079
253	0	0	0
254	0.02786	0.00818	0.00035
255	0.11326	0.01336	0.0113
256	0.00228	0.0018	0.00969
257	0.36123	0.02758	0.0111
258	0.14764	0.00066	0.00011
259	0.55895	0.0608	0.01956
260	0	0	0
261	0.46114	0.00712	0.00096
262	0.26984	0.00117	6e-05
263	0.00999	0.00055	0.00149
264	0.0118	0.06478	0.04432
265	0.0118	0.06478	0.04432
266	0.81575	0.32083	0.10265
267	0.90826	0.17087	0.02197
268	0.0118	0.06478	0.04432
269	0.01555	0.10465	0.0725
270	0.00029	2e-05	0.00064
271	0.00188	0.07262	0.06265
272	0.04989	0.00673	0.00105
273	0.83445	0.08303	0.00811
274	0.00893	0.12708	0.08655
275	0.69604	0.35168	0.13818
276	0.00388	0.03888	0.03247
277	0.0032	0.00192	0.00578
278	0	0.02848	0.04185
279	0	0.0475	0.03039
280	0.46906	0.45714	0.23386
281	0.04015	1e-04	1e-05
282	1e-05	0	0
283	0.01555	0.10465	0.0725
284	0.00041	0	0
285	0.85086	0.2146	0.03366
286	0.76626	0.11234	0.02688
287	0.83445	0.08303	0.00811
288	0.43035	0.36108	0.1684
289	0.71776	0.39284	0.1681
290	0.59159	0.00636	0.00021
291	0.83445	0.08303	0.00811
292	2e-05	0.06815	0.04917
293	0.78012	0.22336	0.04483
294	1e-05	0	0
295	0.00139	0.03316	0.04204
296	0.0118	0.06478	0.04432
297	0.09607	0.23728	0.13534
298	0.00693	6e-05	3e-05
299	0.04989	0.00673	0.00105
300	0	0	0
301	0.59159	0.00636	0.00021
302	0.0118	0.06478	0.04432
303	0.76626	0.11234	0.02688
304	0.04989	0.00673	0.00105
305	0.04989	0.00673	0.00105
306	0	0	0
307	0.12522	0.18667	0.09627
308	0	0	0
309	0.07773	0.15014	0.07695
310	0	0	0
311	0	0	0
312	0.0118	0.06478	0.04432
313	0.51232	0.0045	0.00022
314	2e-05	0.06815	0.04917
315	0	0	0
316	8e-05	0.00751	0.02534
317	0	0	0
318	0	0.0052	0.01635
319	8e-05	0.00751	0.02534
320	8e-05	0.00751	0.02534
321	0.00279	0.07086	0.06245
322	0.0801	0.14519	0.07597
323	0.04989	0.00673	0.00105
324	0	0	0
325	0.09607	0.23728	0.13534
326	0.90826	0.17087	0.02197
327	0.26984	0.00117	6e-05
328	0.01176	0.03919	0.0338
329	0	0	0
330	0.83445	0.08303	0.00811
331	0.0032	0.00192	0.00578
332	0.04989	0.00673	0.00105
333	2e-05	0.06815	0.04917
334	0.04989	0.00673	0.00105
335	0	0.00605	0.01975
336	0.05469	0.13803	0.07674
337	0.01176	0.03919	0.0338
338	0.01999	0.10474	0.06595
339	0.01608	0.00226	0.00277
340	0.83445	0.08303	0.00811
341	0.85086	0.2146	0.03366
342	0.69072	0.19219	0.06303
343	2e-05	0.06815	0.04917
344	0	0.00369	0.01564
345	0.00015	0	0
346	0.04989	0.00673	0.00105
347	0.00534	0.00279	0.0045
348	8e-05	0.00751	0.02534
349	0.00047	0.10824	0.07748
350	0	0.0175	0.02442
351	2e-05	0.06815	0.04917
352	0.0582	0.09938	0.04683
353	0.04989	0.00673	0.00105
354	0.83445	0.08303	0.00811
355	0.86337	0.11146	0.01124
356	0.00201	0.00149	0.00383
357	0.00999	0.00055	0.00149
358	3e-04	0.00029	0.00478
359	0.00019	0.00012	0.00363
360	0.76626	0.11234	0.02688
361	0.00893	0.12708	0.08655
362	0.09951	0.05508	0.02651
363	0.41846	0.12588	0.05281
364	0.83445	0.08303	0.00811
365	2e-05	0	0
366	0.00228	0.0018	0.00969
367	0.04989	0.00673	0.00105
368	0.55895	0.0608	0.01956
369	0.01608	0.00226	0.00277
370	0	0	0
371	0.41846	0.12588	0.05281
372	0.41846	0.12588	0.05281
373	0.07773	0.15014	0.07695
374	0.04989	0.00673	0.00105
375	0.00015	0	0
376	0.00029	2e-05	0.00064
377	0.86337	0.11146	0.01124
378	0.14764	0.00066	0.00011
379	0.83445	0.08303	0.00811
380	0	0	0
381	0.43035	0.36108	0.1684
382	0	0.0175	0.02442
383	0.00725	0.00205	0.00564
384	0.83445	0.08303	0.00811
385	0.00893	0.12708	0.08655
386	0.00027	0.01491	0.02257
387	0	0	0
388	2e-05	0	0
389	0.00027	0.01491	0.02257
390	0.00188	0.07262	0.06265
391	0	0	0
392	0.00027	0.01491	0.02257
393	0.83445	0.08303	0.00811
394	1e-05	0.03068	0.03397
395	0.00228	0.0018	0.00969
396	0	0	0
397	0.04989	0.00673	0.00105
398	0.00893	0.12708	0.08655
399	0.00139	0.03316	0.04204
400	0.83445	0.08303	0.00811
401	0.00406	1e-05	0
402	0.00725	0.00205	0.00564
403	0.00228	0.0018	0.00969
404	0.76626	0.11234	0.02688
405	0.51232	0.0045	0.00022
406	0.00188	0.07262	0.06265
407	0.69072	0.19219	0.06303
408	0.69072	0.19219	0.06303
409	0.90826	0.17087	0.02197
410	0.69072	0.19219	0.06303
411	0.86337	0.11146	0.01124
412	0.00534	0.00279	0.0045
413	0.76995	0.02186	0.00049
414	0.86337	0.11146	0.01124
415	0.00534	0.00279	0.0045
416	0.59159	0.00636	0.00021
417	0.69072	0.19219	0.06303
418	0.86337	0.11146	0.01124
419	0.83445	0.08303	0.00811
420	0.00027	0.01491	0.02257
421	0.55895	0.0608	0.01956
422	0.86337	0.11146	0.01124
423	0.87041	0.29272	0.07725
424	0.00169	0.00301	0.01142
425	0	0	0
426	0.76626	0.11234	0.02688
427	1e-05	0	0
428	0.51232	0.0045	0.00022
429	0.83445	0.08303	0.00811
430	0.83445	0.08303	0.00811
431	0.59159	0.00636	0.00021
432	0.01749	0.00218	0.00079
433	0.76626	0.11234	0.02688
434	0.76626	0.11234	0.02688
435	0.00201	0.00149	0.00383
436	0.43035	0.36108	0.1684
437	0.90826	0.17087	0.02197
438	0	0.0475	0.03039
439	0.10752	0.11391	0.06539
440	0.59159	0.00636	0.00021
441	0.90826	0.17087	0.02197
442	0.55895	0.0608	0.01956
443	0.46114	0.00712	0.00096
444	0.00458	0.00016	0.00038
445	0.0042	0.0088	0.0082
446	0.00029	2e-05	0.00064
447	0.00188	0.07262	0.06265
448	0.07773	0.15014	0.07695
449	0.01749	0.00218	0.00079
450	0.83445	0.08303	0.00811
451	0.83445	0.08303	0.00811
452	0.71776	0.39284	0.1681
453	2e-05	0.0058	0.02423
454	0.90826	0.17087	0.02197
455	1e-05	0.03068	0.03397
456	0.55895	0.0608	0.01956
457	0.83445	0.08303	0.00811
458	0.76626	0.11234	0.02688
459	0.15354	0.02319	0.00507
460	0.0021	0.00045	0.00288
461	0.83445	0.08303	0.00811
462	0.01749	0.00218	0.00079
463	0	0	0
464	0.01749	0.00218	0.00079
465	0.01749	0.00218	0.00079
466	0.79531	0.03155	0.0013
467	0.32181	0.08032	0.02293
468	0	0.0175	0.02442
469	0.79531	0.03155	0.0013
470	0.00038	0.00542	0.0251
471	0.00279	0.07086	0.06245
472	0.04738	0.00441	0.00099
473	0.00047	0.10824	0.07748
474	0.04738	0.00441	0.00099
475	0.09951	0.05508	0.02651
476	0.01608	0.00226	0.00277
477	0.04989	0.00673	0.00105
478	0.01749	0.00218	0.00079
479	0.01176	0.03919	0.0338
480	0.71776	0.39284	0.1681
481	0	0.0475	0.03039
482	0.04989	0.00673	0.00105
483	0.32181	0.08032	0.02293
484	0	0	0
485	8e-05	0.00751	0.02534
486	0.01176	0.03919	0.0338
487	0.76626	0.11234	0.02688
488	0.01749	0.00218	0.00079
489	0	0.0475	0.03039
490	0.32181	0.08032	0.02293
491	0.90826	0.17087	0.02197
492	0.83445	0.08303	0.00811
493	0.76626	0.11234	0.02688
494	0.01176	0.03919	0.0338
495	0.04989	0.00673	0.00105
496	0.04738	0.00441	0.00099
497	0.01176	0.03919	0.0338
498	0	0	0
499	0.03471	0.00743	0.01047
500	0.01749	0.00218	0.00079
501	0.32181	0.08032	0.02293
502	0.78012	0.22336	0.04483
503	0.62694	0.1528	0.03519
504	0.01749	0.00218	0.00079
505	0.46906	0.45714	0.23386
506	0.62694	0.1528	0.03519
507	0.04989	0.00673	0.00105
508	2e-05	0.06815	0.04917
509	0	0.00369	0.01564
510	0.04989	0.00673	0.00105
511	0	0.0175	0.02442
512	0.01176	0.03919	0.0338
513	0.09951	0.05508	0.02651
514	0.86337	0.11146	0.01124
515	0.00023	0	0
516	0	0.0175	0.02442
517	0.00029	2e-05	0.00064
518	0.73272	0.23873	0.06686
519	2e-05	0.0058	0.02423
520	0	0.00605	0.01975
521	0.01749	0.00218	0.00079
522	0	0	0
523	0.00279	0.07086	0.06245
524	0	0	0
525	0.09951	0.05508	0.02651
526	0.78012	0.22336	0.04483
527	0.62694	0.1528	0.03519
528	0.83445	0.08303	0.00811
529	0.78012	0.22336	0.04483
530	0.0582	0.09938	0.04683
531	0.86337	0.11146	0.01124
532	0.03263	0.32933	0.19146
533	0	0	0
534	0.15354	0.02319	0.00507
535	0.37268	0.06081	0.00974
536	0.07669	0.02918	0.02619
537	0.01176	0.03919	0.0338
538	0.55895	0.0608	0.01956
539	0.69072	0.19219	0.06303
540	0.76626	0.11234	0.02688
541	0.04989	0.00673	0.00105
542	0.83445	0.08303	0.00811
543	0.00038	0.00542	0.0251
544	0.73272	0.23873	0.06686
545	0.09951	0.05508	0.02651
546	0.76626	0.11234	0.02688
547	0.83445	0.08303	0.00811
548	0.83445	0.08303	0.00811
549	0.00033	2e-05	0.00063
550	0	0.0175	0.02442
551	8e-05	0.00751	0.02534
552	8e-05	0.00751	0.02534
553	0.76626	0.11234	0.02688
554	0.90826	0.17087	0.02197
555	0.79531	0.03155	0.0013
556	0.90826	0.17087	0.02197
557	0.00033	2e-05	0.00063
558	0	0	0
559	0.76626	0.11234	0.02688
560	0.00169	0.00301	0.01142
561	0.71776	0.39284	0.1681
562	0.00033	2e-05	0.00063
563	2e-05	0	0
564	0.04989	0.00673	0.00105
565	0.04738	0.00441	0.00099
566	0.76626	0.11234	0.02688
567	0.76626	0.11234	0.02688
568	0.90826	0.17087	0.02197
569	2e-05	0	0
570	0.69604	0.35168	0.13818
571	0.83445	0.08303	0.00811
572	0.07773	0.15014	0.07695
573	0.76626	0.11234	0.02688
574	0.86337	0.11146	0.01124
575	0.76626	0.11234	0.02688
576	0.00038	0.00542	0.0251
577	0.83445	0.08303	0.00811
578	0.83445	0.08303	0.00811
579	0.76626	0.11234	0.02688
580	0.76626	0.11234	0.02688
581	0.00029	2e-05	0.00064
582	0.86337	0.11146	0.01124
583	0.85086	0.2146	0.03366
584	0.79531	0.03155	0.0013
585	0.83445	0.08303	0.00811
586	0.69072	0.19219	0.06303
587	0.83445	0.08303	0.00811
588	0.76626	0.11234	0.02688
589	0.00033	2e-05	0.00063
590	0.76626	0.11234	0.02688
591	0.00033	2e-05	0.00063
592	0.76626	0.11234	0.02688
593	0.90826	0.17087	0.02197
594	0.76626	0.11234	0.02688
595	0.76626	0.11234	0.02688
596	0.00033	2e-05	0.00063
597	0.02507	0.00445	0.00747
598	0.76626	0.11234	0.02688
599	0.76626	0.11234	0.02688
600	0.00086	0	0
601	0.00086	0	0
602	0.76626	0.11234	0.02688
603	0.00029	2e-05	0.00064
604	0.76626	0.11234	0.02688
605	0.76626	0.11234	0.02688
606	0.76626	0.11234	0.02688
607	0.03471	0.00743	0.01047
608	0.69072	0.19219	0.06303
609	0.83445	0.08303	0.00811
610	0.76626	0.11234	0.02688
611	0.0032	0.00192	0.00578
612	0.00033	2e-05	0.00063
613	0.51232	0.0045	0.00022
614	0	0	0
615	0.12522	0.18667	0.09627
616	0.83445	0.08303	0.00811
617	0.00033	2e-05	0.00063
618	8e-05	0.00751	0.02534
619	0.76626	0.11234	0.02688
620	0.76626	0.11234	0.02688
621	0.07773	0.15014	0.07695
622	0.51232	0.0045	0.00022
623	0.76626	0.11234	0.02688
624	0.00201	0.00149	0.00383
625	0.83445	0.08303	0.00811
626	0.76626	0.11234	0.02688
627	0.85086	0.2146	0.03366
628	0.76626	0.11234	0.02688
629	0.76626	0.11234	0.02688
630	0.00033	2e-05	0.00063
631	0.76626	0.11234	0.02688
632	0.76626	0.11234	0.02688
633	0.00388	0.03888	0.03247
634	0.83445	0.08303	0.00811
635	0.85086	0.2146	0.03366
636	0.00086	0	0
637	0.00029	2e-05	0.00064
638	0.76626	0.11234	0.02688
639	0.02935	0.00249	0.00203
640	0.12522	0.18667	0.09627
641	0.59159	0.00636	0.00021
642	0.0032	0.00192	0.00578
643	0.00029	2e-05	0.00064
644	0.76626	0.11234	0.02688
645	0.00033	2e-05	0.00063
646	0.0032	0.00192	0.00578
647	0.76626	0.11234	0.02688
648	0.00029	2e-05	0.00064
649	0	0.00605	0.01975
650	0.00201	0.00149	0.00383
651	0.71776	0.39284	0.1681
652	0.51232	0.0045	0.00022
653	0.76626	0.11234	0.02688
654	0.85086	0.2146	0.03366
655	0.03471	0.00743	0.01047
656	0.00999	0.00055	0.00149
657	0.07773	0.15014	0.07695
658	0.83445	0.08303	0.00811
659	8e-05	0.00751	0.02534
660	0.83445	0.08303	0.00811
661	0.76626	0.11234	0.02688
662	0.76626	0.11234	0.02688
663	0.00201	0.00149	0.00383
664	0.76626	0.11234	0.02688
665	0.85086	0.2146	0.03366
666	0.76626	0.11234	0.02688
667	0	0	0
668	0.76626	0.11234	0.02688
669	0.76626	0.11234	0.02688
670	0.76626	0.11234	0.02688
671	0.02507	0.00445	0.00747
672	0.0032	0.00192	0.00578
673	0.00388	0.03888	0.03247
674	0.76626	0.11234	0.02688
675	0.00201	0.00149	0.00383
676	0.83445	0.08303	0.00811
677	0.00201	0.00149	0.00383
678	0.00029	2e-05	0.00064
679	0.76626	0.11234	0.02688
680	0	0	0
681	0.83445	0.08303	0.00811
682	0.83445	0.08303	0.00811
683	0.12181	0.01156	0.00854
684	0	0	0
685	2e-05	0	0
686	0.02243	0.00221	0.00322
687	0.45079	0.04226	0.00066
688	0.11768	0.21435	0.17951
689	9e-04	0.15754	0.13645
690	0.82927	0.3954	0.15926
691	0.74168	0.28246	0.0712
692	0.86693	0.27193	0.01343
693	0.49872	0.11247	0.00037
694	0.8591	0.36203	0.07873
695	0.77641	0.23254	0.01148
696	0.86189	0.35549	0.06753
697	0.58922	0.1517	0.00151
698	0.86189	0.35549	0.06753
699	0.47769	0.33936	0.19749
700	0.82078	0.37051	0.11585
701	0.7048	0.4132	0.22621
702	0.00409	0.39532	0.37664
703	0.00409	0.39532	0.37664
704	0.00409	0.39532	0.37664
705	0.00409	0.39532	0.37664
706	0.73375	0.33104	0.10765
707	0.73375	0.33104	0.10765
708	0.59211	0.34823	0.20019
709	0.87645	0.37869	0.08584
710	0.77641	0.23254	0.01148
711	0.87262	0.38535	0.09896
712	0.58922	0.1517	0.00151
714	0.02534	0.04099	0.01772
715	0.00041	0.02514	0.03228
716	0.71874	0.05091	0.00891
717	0	0.03789	0.02151
718	0.01605	0.02302	0.00878
719	0	0.0475	0.03039
720	0	0.0475	0.03039
721	5e-05	0.0477	0.05114
722	0	0.03789	0.02151
723	0	0.03789	0.02151
724	0	0.0475	0.03039
725	0	0.00622	0.02025
726	1e-05	0.00273	0.01082
727	0.02145	0.00301	0
728	0.00336	0.06674	0.0585
729	0.00523	0.11154	0.08974
730	0	0.00076	0.00043
731	0	0.00076	0.00043
732	0	0.00076	0.00043
733	0	9e-04	0.00057
734	0	0.00076	0.00043
735	0	0.00076	0.00043
736	0	9e-04	0.00057
737	0.00025	0.00259	0.0027
738	9e-05	0.00312	0.00584
739	9e-05	0.00312	0.00584
740	0	0.00796	0.02575
741	0	0.00076	0.00043
742	0.00017	0.00567	0.00895
743	0.00182	0.00778	0.0036
744	0.00017	0.00567	0.00895
745	0	0.00796	0.02575
746	0	0.00622	0.02025
747	0.00182	0.00778	0.0036
748	0.00182	0.00778	0.0036
749	0.00079	0.00216	0.00106
750	0.00079	0.00216	0.00106
751	5e-05	0.0052	0.00973
752	0.00079	0.00216	0.00106
753	0.00079	0.00216	0.00106
754	5e-05	0.0052	0.00973
755	0.00079	0.00216	0.00106
756	0.35058	0.29469	0.18496
757	0.32449	0.21422	0.09661
758	0.37545	0.17882	0.04456
759	0.02298	0.03241	0.01059
760	1e-04	0.18228	0.1196
761	1e-04	0.18228	0.1196
762	1e-04	0.18228	0.1196
763	1e-04	0.18228	0.1196
764	1e-04	0.18228	0.1196
765	1e-04	0.18228	0.1196
766	1e-04	0.18228	0.1196
767	1e-04	0.18228	0.1196
768	1e-04	0.18228	0.1196
769	1e-04	0.18228	0.1196
770	0.79073	0.20238	0.00333
771	1e-04	0.18228	0.1196
772	1e-04	0.18228	0.1196
773	0.22874	0.42032	0.25787
774	0.75565	0.29625	0.02141
775	0.65979	0.25029	0.01336
776	0.00437	0.00185	0.00634
777	0.14621	0.08295	0.00156
778	0.00021	0.00213	0.03949
779	0.10944	0.07052	0.00653
780	0.00437	0.00185	0.00634
781	0.16436	0.0699	0.00209
782	0.48537	0.17812	0.00335
783	0.00437	0.00185	0.00634
784	0.17929	0.05512	0.0015
785	0	0.58395	0.02734
786	0.06928	0.34039	0.35561
787	0.77563	0.17822	0.00198
788	0.77563	0.17822	0.00198
789	0.2654	0.05489	2e-05
790	0.77563	0.17822	0.00198
791	0.77563	0.17822	0.00198
792	0.2654	0.05489	2e-05
793	0.15863	0.03896	1e-05
794	0.08221	0.42368	0.26833
795	0.06411	0.40429	0.26149
796	0.83742	0.33796	0.11108
797	0.69099	0.01475	8e-04
798	0.00954	0.07777	0.08313
799	0.00186	2e-04	0.00315
800	0.82125	0.2374	0.00882
801	0	0.01153	0.00249
802	0.7462	0.37977	0.07229
803	5e-05	9e-05	0.00334
804	0.71817	0.23049	0.05641
805	0.00314	0.04305	0.05025
806	0.7558	0.50332	0.27599
807	0	0.00028	0
808	0.00935	0.09536	0.11897
809	0.07809	0.17267	0.14236
810	0.28286	0.02479	0.01169
811	0	0.58927	0.00121
812	0.00015	0.00125	0.00179
813	0	0.28723	0.07184
814	0.2728	0.11955	0.03055
815	0.14694	0.20823	0.14554
816	0.00077	0.03547	0.04647
817	0.00025	0.3903	0.36452
818	0.81621	0.17664	0.0074
819	0	0.19684	0.02236
820	0	0.28723	0.07184
821	2e-05	0	0
822	0.00265	0.00152	0.00577
823	1e-05	0.01549	0.02801
824	0	0.01153	0.00249
825	0.60968	0.23216	0.04631
826	0.00035	0.00519	0.00557
827	0.00035	0.00519	0.00557
828	0	0.01036	0.00861
829	1e-05	0.0101	0.03118
830	1e-05	0.00273	0.01082
831	0	0.00622	0.02025
832	0	0.02237	0.05084
833	0	0.05793	0.00163
834	0	0.15579	0.01215
835	0	0.05449	0.04655
836	0	0.0242	0.00106
837	0	0.09575	0.06568
838	0.00295	0.01583	0.00874
839	0	0.09824	0.00462
840	0	0.03758	0.01198
841	0	0.14124	0.01089
842	6e-05	0.08095	0.10809
843	0	0.17221	0.01082
844	1e-05	0.07363	0.09773
845	0.00077	0.03547	0.04647
846	2e-05	0.10799	0.12669
847	0.00011	0.02673	0.04786
848	0.00091	0.06274	0.07745
849	0	0.19684	0.02236
850	0	0.22578	0.02871
851	0	0.17154	0.07605
852	0.00017	0.07819	0.11273
853	0	0.07674	0.01851
854	0	0.17716	0.06531
855	0	0.00796	0.02575
856	9e-05	0.00312	0.00584
857	0.00182	0.00778	0.0036
858	0	0.00622	0.02025
859	0.00017	0.00567	0.00895
860	5e-05	0.0052	0.00973
861	5e-05	0.0052	0.00973
862	8e-04	0.00179	0.00057
863	0.00023	0.00165	0.00203
864	0.00221	0.00652	0.00352
866	0.01228	0.04281	0.03584
867	0.00567	0.02191	0.0178
868	0.01719	0.08167	0.09312
869	0.00335	0.00565	0.00094
870	0.01336	0.10267	0.12552
871	0.01674	0.06624	0.06144
872	0.0058	0.02495	0.02176
873	0.01228	0.04281	0.03584
874	0.00635	0.01369	0.00557
875	0.00567	0.04118	0.04371
876	0.00335	0.00565	0.00094
877	0.00354	0.15304	0.12089
878	0.00197	0.20242	0.15169
879	1e-04	0.18228	0.1196
880	1e-04	0.18228	0.1196
881	1e-04	0.18228	0.1196
882	0.73375	0.33104	0.10765
883	0.69992	0.38952	0.19629
884	0.7048	0.4132	0.22621
885	0.7048	0.4132	0.22621
886	0.7048	0.4132	0.22621
887	0.7048	0.4132	0.22621
888	0.7048	0.4132	0.22621
889	0.73375	0.33104	0.10765
890	0.6054	0.38274	0.21013
891	1e-05	0.07363	0.09773
892	1e-05	0.07363	0.09773
893	1e-05	0.07363	0.09773
894	1e-05	0.07363	0.09773
895	0.00011	0.03815	0.06614
896	0.00011	0.03815	0.06614
897	0.00011	0.03815	0.06614
898	0	0.05449	0.04655
899	0.72314	0.35097	0.03302
900	1e-05	0.07363	0.09773
901	2e-05	0.48017	0.34805
902	0	0.5635	0.16727
903	0.29623	0.01603	2e-05
904	0.00776	0.00196	0
905	0.25889	0.0293	3e-05
906	0.52305	0.03001	8e-05
907	0.00062	0	0
908	1e-05	0	0
909	0.00062	0	0
910	0.8465	0.1363	0.01823
911	0.6993	0.38101	0.17176
912	0.00025	0.3903	0.36452
913	0.67372	0.3245	0.12724
914	0.00058	1e-05	2e-05
915	0.82862	0.40792	0.09741
916	0.00776	0.00196	0
917	0.00041	0.00395	0.01591
918	0	0.58536	0.00337
919	0.22293	0.12667	0.04333
920	0.70669	0.09828	0.00077
921	0	0.58395	0.02734
922	0.53575	0.30671	0.14602
923	0.00025	0.3903	0.36452
924	0.00776	0.00196	0
925	0.00077	0.03547	0.04647
926	0.87645	0.37869	0.08584
927	0.29623	0.01603	2e-05
928	0.09689	0.03056	2e-05
929	0.00133	0.00496	0
930	0.47194	0.03377	7e-05
931	6e-05	0.08095	0.10809
932	0	0.00314	0.00171
933	6e-05	0.08095	0.10809
934	0.05753	0.01577	0
935	0.58447	0.24696	0.09124
936	0.16078	0.09348	0.00327
937	1e-04	0.18228	0.1196
938	0.79186	0.37295	0.0635
939	0.82862	0.40792	0.09741
940	0.77269	0.32006	0.02455
941	0.70824	0.38273	0.06738
942	6e-05	0.08095	0.10809
943	0.8432	0.16811	0.00484
944	0.70669	0.09828	0.00077
945	0.66745	0.32315	0.14541
946	0.74543	0.25817	0.02504
947	0.67372	0.3245	0.12724
948	0.82347	0.31027	0.04014
949	0.53575	0.30671	0.14602
950	0.41938	0.37511	0.27085
951	0.35102	0.09774	0.00026
952	0.82078	0.37051	0.11585
953	0.49476	0.12066	0.00059
954	0.72884	0.2086	0.00661
955	0.82078	0.37051	0.11585
956	0.68245	0.2873	0.07557
957	0.00017	0.00567	0.00895
958	0.00017	0.00567	0.00895
959	0.04755	0.17696	0.10487
960	0.00017	0.00567	0.00895
961	0	0.00067	9e-05
962	0.00017	0.00567	0.00895
963	0.82972	0.29574	0.03212
964	0.82972	0.29574	0.03212
965	0.82972	0.29574	0.03212
966	0.00182	0.00778	0.0036
967	0.00182	0.00778	0.0036
968	0.00182	0.00778	0.0036
969	6e-05	0.08095	0.10809
970	0.44013	0.32167	0.18362
971	0.00062	0.38685	0.32297
972	0.00241	0.0105	0
973	0.33838	0.45358	0.28551
974	0.68967	0.30544	0.01591
975	0	0.33387	0.1859
976	0.17272	0.2309	0.12487
977	0.54481	0.20892	0.00335
978	0.00343	0.00652	0
979	0.57095	0.06204	0.00416
980	0.00241	0.0105	0
981	0.02526	0.29477	0.28803
982	2e-05	0.34042	0.21468
983	0.0086	0.06305	0.06674
984	0	0.17716	0.06531
985	0.00292	0.39868	0.35781
986	1e-05	0.0101	0.03118
987	0.00062	0.19076	0.23094
988	0.00077	0.03547	0.04647
989	0	3e-05	0
990	0.00018	0.37997	0.28597
991	0.02829	0.27405	0.27389
992	0.0448	0.24506	0.23991
993	0.14694	0.20823	0.14554
994	0	0.58395	0.02734
995	0.01336	0.10267	0.12552
996	0.08946	0.03335	0
997	3e-05	0	0
998	0.03695	0.00011	0
999	0	0.01701	0.00184
1000	0.00532	0.07335	0.05758
1001	0.66918	0.08086	0.00049
1002	0.4131	0.07326	0.00061
1003	0	0	0
1004	0.80086	0.18994	0.0022
1005	9e-05	0.00312	0.00584
1006	0.13408	0.04664	2e-05
1007	0.16032	0.04818	2e-05
1008	0.8121	0.03921	0.00159
1009	0.23451	0.03573	0
1010	0.66654	0.17837	0.02836
1011	0	0	0
1012	0.10841	0.0327	0.01189
1013	0.22293	0.12667	0.04333
1014	0.72884	0.2086	0.00661
1015	0.47194	0.03377	7e-05
1016	0.73647	0.35843	0.14932
1017	3e-05	0	0
1018	0.18214	0.30193	0.17837
1019	0.86686	0.08592	0.00621
1021	0.72008	0.33741	0.02383
1022	0.36949	0.04128	0.01984
1023	9e-05	0.00312	0.00584
1024	0.72645	0.21613	0.02884
1025	0.76909	0.25879	0.05533
1026	0.00152	0.00305	0.00077
1027	0.15846	0.24682	0.13376
1028	0.15846	0.24682	0.13376
1029	0.7244	0.14483	0.02577
1030	0.70669	0.09828	0.00077
1031	0.02869	0.13634	0.0901
1033	0.75943	0.42512	0.22595
1034	0	0.02237	0.05084
1035	1e-05	0.05666	0.04755
1036	0.77097	0.34973	0.04629
1037	0.75291	0.31428	0.0785
1039	0.01277	0.08492	0.05564
1040	0.57095	0.06204	0.00416
1041	0.70032	0.05956	0.00065
1042	0.02916	0.04553	1e-05
1043	0.85615	0.30133	0.05359
1044	0.8432	0.16811	0.00484
1045	0.81216	0.14373	0.00401
1046	0.16032	0.04818	2e-05
1047	0.13629	0.03413	0.03079
1048	3e-05	0	0
1049	1e-04	0.18228	0.1196
1050	0.54331	0.18872	0.08093
1051	0.29623	0.01603	2e-05
1052	0.01125	0.28119	0.19443
1053	0.0116	0.07658	0.07978
1054	0.39691	0.22617	0.00663
1055	0	0	0
1056	0.07159	0.02224	1e-05
1057	0	0.15711	0.01657
1058	0.76221	0.16063	0.00097
1059	0.14533	0.34719	0.3279
1060	0.49024	0.02231	2e-04
1061	0.76346	0.12398	0.0017
1062	0.08486	0.16974	0.08678
1063	0.45728	0.06749	0.02554
1064	0.03131	0.25402	0.25828
1065	0.02352	0.06195	0.03933
1066	0.07729	0.25979	0.23678
1067	0.80633	0.11935	0.00544
1068	0.08486	0.16974	0.08678
1069	0.02352	0.06195	0.03933
1070	0.02352	0.06195	0.03933
1071	0.54491	0.06483	0.00011
1072	0.62321	0.0229	0.00349
1073	0.8322	0.04633	0.00231
1074	0	0.2026	0.10543
1075	0.07852	0.2735	0.25727
1076	0.0091	0.38499	0.39237
1077	0.68299	0.19093	0.0047
1078	0.0073	0.04467	0.04015
1079	0.00354	0.15304	0.12089
1080	0.14008	0.14644	0.05531
1081	0.79335	0.18556	0.00853
1082	0.78978	0.31857	0.06364
1083	0.7982	0.18439	0.02374
1084	0	0	1e-04
1085	0.78438	0.23556	0.00811
1086	0.35997	0.06976	5e-05
1087	0.07176	0.04057	0.06706
1088	0.21173	0.02187	0.01666
1089	0.08181	0.00248	6e-05
1090	0.52444	0.2327	0.00726
1091	0.00212	0.14215	0.1149
1092	0.02461	0.09365	0.05907
1093	0.76626	0.11234	0.02688
1094	0.74477	0.08005	0.00807
1095	0.69099	0.01475	8e-04
1096	0	0	0
1097	0.83484	0.28938	0.06194
1098	1e-05	0.31451	0.20768
1099	1e-04	0.18228	0.1196
1100	0.45079	0.04226	0.00066
1101	0.0232	0.3301	0.23783
1102	0.02571	0.29249	0.20249
1103	0.17632	0.15309	0.00148
1104	0.0019	0.17066	0.13647
1105	0.38828	0.2261	0.00671
1106	9e-04	0.15754	0.13645
1107	0.00017	0.10667	0.1265
1108	0.00047	0.4679	0.42934
1109	0	0.0063	0.00022
1110	0.00175	0.13038	0.13187
1111	0.31827	0.07977	0.00017
1112	0.73647	0.35843	0.14932
1113	0.38828	0.2261	0.00671
1114	0.45517	0.17121	0.04555
1115	0.1171	0.03028	0.00109
1116	1e-04	0.18228	0.1196
1117	0	0.03327	0.00059
1118	0	0.00221	4e-05
1119	0.00175	0.13038	0.13187
1121	0.00011	0.02673	0.04786
1122	6e-05	0.08095	0.10809
1123	0	0.02237	0.05084
1124	0	0.00841	0.00032
1125	6e-05	0.08095	0.10809
1126	0.00011	0.02673	0.04786
1127	0.00175	0.13038	0.13187
1128	0.2728	0.11955	0.03055
1129	0.2728	0.11955	0.03055
1130	0.2728	0.11955	0.03055
1131	0.28831	0.28691	0.14023
1132	0.00295	0.01583	0.00874
1133	0.06837	0.05979	0.01246
1134	0.06837	0.05979	0.01246
1135	0.06837	0.05979	0.01246
1136	0.00523	0.11154	0.08974
1137	1e-04	0.18228	0.1196
1138	2e-05	0.10799	0.12669
1139	2e-05	0.10799	0.12669
1140	1e-05	0.07363	0.09773
1141	1e-05	0.07363	0.09773
1142	0.2728	0.11955	0.03055
1143	2e-05	0.10799	0.12669
1144	0.00017	0.07819	0.11273
1145	0.00017	0.07819	0.11273
1146	2e-05	0.10799	0.12669
1147	0.00017	0.07819	0.11273
1148	0.00017	0.07819	0.11273
1149	0.2728	0.11955	0.03055
1150	0.00017	0.07819	0.11273
1151	0.00336	0.06674	0.0585
1152	2e-05	0.10799	0.12669
1153	2e-05	0.10799	0.12669
1154	0.00017	0.07819	0.11273
1155	0.00015	0.05868	0.09096
1156	0.00015	0.05868	0.09096
1157	0.00017	0.07819	0.11273
1158	9e-04	0.15754	0.13645
1159	0.00175	0.13038	0.13187
1160	0.00175	0.13038	0.13187
1161	0.2728	0.11955	0.03055
1162	0.2728	0.11955	0.03055
1163	0.79543	0.16453	0.01682
1164	0.2728	0.11955	0.03055
1165	0.00175	0.13038	0.13187
1166	0.06837	0.05979	0.01246
1167	0.00175	0.13038	0.13187
1168	0.00175	0.13038	0.13187
1169	0.00091	0.06274	0.07745
1170	0.00091	0.06274	0.07745
1171	6e-05	0.08095	0.10809
1172	0.00091	0.06274	0.07745
1173	6e-05	0.08095	0.10809
1174	6e-05	0.08095	0.10809
1175	6e-05	0.08095	0.10809
1176	6e-05	0.08095	0.10809
1177	0.00091	0.06274	0.07745
1178	0.00271	0.00187	0
1179	0.16355	0.07126	0.01084
1180	0.03641	0.25073	0.16536
1181	0.03641	0.25073	0.16536
1182	0.00175	0.13038	0.13187
1183	0	0.06229	0.00927
1184	0.2728	0.11955	0.03055
1185	0.06837	0.05979	0.01246
1186	0.06837	0.05979	0.01246
1187	0.06837	0.05979	0.01246
1188	0	0.02237	0.05084
1189	0.05594	0.14351	0.0749
1190	0.00175	0.13038	0.13187
1191	0.45517	0.17121	0.04555
1192	0.00122	0.22079	0.15333
1193	0.56794	0.1892	0.04049
1194	0.28831	0.28691	0.14023
1195	0.03641	0.25073	0.16536
1196	0.00271	0.00187	0
1197	0.08993	0.25848	0.14973
1198	9e-04	0.15754	0.13645
1199	0.02398	0.15785	0.10678
1200	0.52305	0.03001	8e-05
1201	0.30394	0.17798	0.05391
1202	0.3387	0.14391	0.02945
1203	2e-05	0.14552	0.08826
1204	0.84512	0.22522	0.03293
1205	0.81	0.14358	0.00843
1206	0.2728	0.11955	0.03055
1207	9e-04	0.15754	0.13645
1208	0	0.01701	0.00184
1209	0	0.0388	0.02091
1210	0.00175	0.13038	0.13187
1211	0.03641	0.25073	0.16536
1212	1e-04	0.18228	0.1196
1213	0.0232	0.3301	0.23783
1214	0.76132	0.08341	0.00156
1215	0.06837	0.05979	0.01246
1216	0	0.06229	0.00927
1217	0	0.05499	0.02561
1218	0.2728	0.11955	0.03055
1219	0.79543	0.16453	0.01682
1220	0.81779	0.36435	0.11457
1221	0.00791	0.13338	0.10982
1222	0.84512	0.22522	0.03293
1223	0.07336	0.0173	0.00017
1224	0.00523	0.11154	0.08974
1225	0	0.02297	0.00104
1226	0	0.1038	0.04009
1227	0.52305	0.03001	8e-05
1228	0.81563	0.15867	0.00717
1229	0.83862	0.22578	0.0187
1230	0.64243	0.13866	0.01314
1232	0.05594	0.14351	0.0749
1233	0	0.17716	0.06531
1234	0.03641	0.25073	0.16536
1235	0.83862	0.22578	0.0187
1236	0.83862	0.22578	0.0187
1237	0.83862	0.22578	0.0187
1238	0.83862	0.22578	0.0187
1239	0.83862	0.22578	0.0187
1240	0.00295	0.01583	0.00874
1241	1e-05	0.07363	0.09773
1242	1e-05	0.07363	0.09773
1243	0.81779	0.36435	0.11457
1244	0.83862	0.22578	0.0187
1245	0.81779	0.36435	0.11457
1246	6e-05	0.08095	0.10809
1247	1e-04	0.18228	0.1196
1248	9e-04	0.15754	0.13645
1249	0.83862	0.22578	0.0187
1251	0	0.0098	0.00058
1252	1e-04	0.18228	0.1196
1253	0	0.0098	0.00058
1254	0	0.0098	0.00058
1255	0	0.0098	0.00058
1256	0	0.0098	0.00058
1257	0	0.01701	0.00184
1258	0	0.22578	0.02871
1259	1e-04	0.18228	0.1196
1260	0	0.14124	0.01089
1261	0	0.14124	0.01089
1262	0.45517	0.17121	0.04555
1263	0.45517	0.17121	0.04555
1264	0.45517	0.17121	0.04555
1265	0.45517	0.17121	0.04555
1266	0.28831	0.28691	0.14023
1267	0.45517	0.17121	0.04555
1268	0.45517	0.17121	0.04555
1269	0.45517	0.17121	0.04555
1270	0.45517	0.17121	0.04555
1271	0.28831	0.28691	0.14023
1272	0	0.0388	0.02091
1273	0	0.0388	0.02091
1274	0.03946	0.09433	0.04596
1275	0.07962	0.1061	0.04323
1276	0	0.01219	0.00245
1277	0.79543	0.16453	0.01682
1278	0.79543	0.16453	0.01682
1279	0.45517	0.17121	0.04555
1280	0.28831	0.28691	0.14023
1281	0.28831	0.28691	0.14023
1282	0.28831	0.28691	0.14023
1283	0.00011	0.02673	0.04786
1284	0.28831	0.28691	0.14023
1285	0.28831	0.28691	0.14023
1286	0.28831	0.28691	0.14023
1287	0.28831	0.28691	0.14023
1288	0.28831	0.28691	0.14023
1289	0	0.0098	0.00058
1290	0	0.0098	0.00058
1291	0	0.0098	0.00058
1292	0	0.0098	0.00058
1293	0	0.0098	0.00058
1294	0	0.0098	0.00058
1295	0	0.0098	0.00058
1296	0	0.0098	0.00058
1297	0.28831	0.28691	0.14023
1298	0.28831	0.28691	0.14023
1299	0.28831	0.28691	0.14023
1300	0.28831	0.28691	0.14023
1301	0.84512	0.22522	0.03293
1302	0.84512	0.22522	0.03293
1303	0.84512	0.22522	0.03293
1304	0.52305	0.03001	8e-05
1305	0.02398	0.15785	0.10678
1306	0.28831	0.28691	0.14023
1307	0.84512	0.22522	0.03293
1308	0.79543	0.16453	0.01682
1309	0.84512	0.22522	0.03293
1310	0.28831	0.28691	0.14023
1311	0.81	0.14358	0.00843
1312	0	0.0098	0.00058
1313	0.76132	0.08341	0.00156
1314	0.45517	0.17121	0.04555
1315	0.81	0.14358	0.00843
1316	0.79543	0.16453	0.01682
1317	0.28831	0.28691	0.14023
1318	0.84512	0.22522	0.03293
1319	0.52305	0.03001	8e-05
1320	0.45517	0.17121	0.04555
1321	0.2728	0.11955	0.03055
1322	0.52305	0.03001	8e-05
1323	0.65308	0.0453	0.00029
1324	0.84203	0.2029	0.02203
1325	0.07336	0.0173	0.00017
1326	0.00175	0.13038	0.13187
1327	0.06837	0.05979	0.01246
1328	0	0.07996	0.07544
1329	0.2728	0.11955	0.03055
1330	0	0.0242	0.00106
1331	0	0.17716	0.06531
1332	0	0.09824	0.00462
1334	0	0.02237	0.05084
1335	0.28831	0.28691	0.14023
1336	0.84512	0.22522	0.03293
1337	0.56794	0.1892	0.04049
1338	0.00122	0.22079	0.15333
1339	0.64243	0.13866	0.01314
1340	0.00122	0.22079	0.15333
1341	0.56794	0.1892	0.04049
1342	0.00122	0.22079	0.15333
1343	0.56794	0.1892	0.04049
1344	0.00122	0.22079	0.15333
1345	0.00122	0.22079	0.15333
1346	0.00122	0.22079	0.15333
1347	2e-05	0.14552	0.08826
1348	0	0.1038	0.04009
1349	0.00122	0.22079	0.15333
1350	2e-05	0.14552	0.08826
1351	2e-05	0.14552	0.08826
1352	0.00122	0.22079	0.15333
1353	0	0.06229	0.00927
1354	0.00295	0.01583	0.00874
1355	0.00091	0.06274	0.07745
1356	0	0.0098	0.00058
1357	0.83862	0.22578	0.0187
1358	1e-05	0.00273	0.01082
1359	0	0.00622	0.02025
1360	0	0.17716	0.06531
1361	0.00271	0.00187	0
1362	0.00271	0.00187	0
1363	0.00271	0.00187	0
1364	0.00271	0.00187	0
1365	0.00271	0.00187	0
1366	0.00271	0.00187	0
1367	0.00271	0.00187	0
1368	0.00271	0.00187	0
1369	0.00271	0.00187	0
1370	0.00271	0.00187	0
1371	0.00271	0.00187	0
1372	0	0.07309	0.02899
1373	0.06837	0.05979	0.01246
1374	6e-05	0.08095	0.10809
1375	0	0.07309	0.02899
1376	0	0.17716	0.06531
1377	0	0.07309	0.02899
1378	0	0.07309	0.02899
1379	0	0.07309	0.02899
1380	0	0.17947	0.02526
1381	0	0.07309	0.02899
1382	0	0.07309	0.02899
1383	0	0.07309	0.02899
1384	0.00091	0.06274	0.07745
1385	0	0.07309	0.02899
1386	0.00091	0.06274	0.07745
1387	0	0.07309	0.02899
1388	2e-05	0.10799	0.12669
1389	0	0.07309	0.02899
1390	0	0.07309	0.02899
1391	0	0.07309	0.02899
1392	0	0.15579	0.01215
1393	1e-05	0.07363	0.09773
1394	0	0.0098	0.00058
1395	0.45517	0.17121	0.04555
1396	0.00175	0.13038	0.13187
1397	0.00271	0.00187	0
1398	0.00271	0.00187	0
1399	0.00271	0.00187	0
1400	0.00271	0.00187	0
1401	0.00271	0.00187	0
1402	0.00271	0.00187	0
1403	0.00271	0.00187	0
1404	0.00271	0.00187	0
1405	0.00271	0.00187	0
1406	0.00271	0.00187	0
1407	0.00271	0.00187	0
1408	0	0.17716	0.06531
1409	9e-04	0.15754	0.13645
1410	0.06837	0.05979	0.01246
1411	0	0.07309	0.02899
1412	0.00523	0.11154	0.08974
1413	6e-05	0.08095	0.10809
1414	0	0.07309	0.02899
1415	0	0.05449	0.04655
1416	0.07336	0.0173	0.00017
1417	0	0.02333	0.02471
1418	0	0.02237	0.05084
1419	0	0.02237	0.05084
1420	0	0.02237	0.05084
1421	0.84203	0.2029	0.02203
1422	0.65308	0.0453	0.00029
1423	0.84512	0.22522	0.03293
1424	0.81	0.14358	0.00843
1425	0.28831	0.28691	0.14023
1426	0.76132	0.08341	0.00156
1427	0.08993	0.25848	0.14973
1428	0.83862	0.22578	0.0187
1429	0.81	0.14358	0.00843
1430	0.81563	0.15867	0.00717
1431	0.03641	0.25073	0.16536
1432	0.05594	0.14351	0.0749
1433	0.0232	0.3301	0.23783
1434	0.84512	0.22522	0.03293
1435	1e-04	0.18228	0.1196
1436	1e-04	0.18228	0.1196
1437	1e-04	0.18228	0.1196
1438	1e-04	0.18228	0.1196
1439	0	0.1038	0.04009
1440	0.17514	0.07607	0.01479
1441	0.28831	0.28691	0.14023
1442	0.28831	0.28691	0.14023
1443	0.84512	0.22522	0.03293
1444	0.84512	0.22522	0.03293
1445	0.84512	0.22522	0.03293
1446	1e-04	0.18228	0.1196
1447	1e-04	0.18228	0.1196
1448	1e-04	0.18228	0.1196
1449	0.00015	0.05868	0.09096
1450	0.00017	0.07819	0.11273
1451	0.00015	0.05868	0.09096
1452	2e-05	0.10799	0.12669
1453	0.00295	0.01583	0.00874
1454	0.00015	0.05868	0.09096
1455	0.00295	0.01583	0.00874
1456	0.00295	0.01583	0.00874
1457	0.00015	0.05868	0.09096
1458	0.00295	0.01583	0.00874
1459	0.00295	0.01583	0.00874
1460	1e-04	0.18228	0.1196
1461	1e-04	0.18228	0.1196
1462	1e-04	0.18228	0.1196
1463	0	0.01701	0.00184
1464	0.00175	0.13038	0.13187
1465	0.00175	0.13038	0.13187
1466	0.2728	0.11955	0.03055
1467	0	0.07996	0.07544
1468	0	0.07996	0.07544
1469	0	0.07996	0.07544
1470	0	0.0098	0.00058
1471	0	0.0098	0.00058
1472	0.00175	0.13038	0.13187
1473	0.00175	0.13038	0.13187
1474	0.00175	0.13038	0.13187
1475	0.00175	0.13038	0.13187
1476	1e-04	0.18228	0.1196
1477	0	0.16321	0.04092
1478	0.00295	0.01583	0.00874
1479	0	0.05449	0.04655
1480	1e-05	0.07363	0.09773
1481	0	0.10672	0.05257
1482	0.00015	0.05868	0.09096
1483	0	0.07309	0.02899
1484	0	0.07309	0.02899
1485	1e-05	0.07363	0.09773
1486	0	0.07309	0.02899
1487	0.00295	0.01583	0.00874
1488	0	0.05449	0.04655
1489	0	0.07309	0.02899
1490	2e-05	0.10799	0.12669
1491	0.00091	0.06274	0.07745
1492	0	0.05449	0.04655
1493	0	0.05449	0.04655
1494	0.00015	0.05868	0.09096
1495	6e-05	0.08095	0.10809
1496	0	0.0388	0.02091
1497	0	0.05499	0.02561
1498	0	0.00463	0.00288
1499	0.2728	0.11955	0.03055
1500	0	0.05449	0.04655
1501	0.00295	0.01583	0.00874
1502	0.00295	0.01583	0.00874
1503	9e-04	0.15754	0.13645
1504	0	0.5635	0.16727
1505	0	0.02621	0.01233
1506	0.83125	0.16132	0.03199
1507	0.01083	0.00131	0.00294
1508	0.00041	0.00395	0.01591
1509	0.82178	0.32271	0.05644
1510	0.03272	0.09058	0.05022
1511	4e-04	3e-05	0.00057
1512	0.54331	0.18872	0.08093
1513	0.18005	0.01346	0.00938
1514	0.54331	0.18872	0.08093
1515	0.18005	0.01346	0.00938
1516	0.38815	0.0336	0.01157
1517	0.35014	0.08498	0.05157
1518	0.37699	0.06156	0.02477
1519	0.35014	0.08498	0.05157
1520	0.54331	0.18872	0.08093
1521	0.54331	0.18872	0.08093
1522	0.18005	0.01346	0.00938
1523	0.18005	0.01346	0.00938
1524	0.54331	0.18872	0.08093
1525	0.18005	0.01346	0.00938
1526	0.28286	0.02479	0.01169
1527	0.28286	0.02479	0.01169
1528	0.28286	0.02479	0.01169
1529	0.54331	0.18872	0.08093
1530	0.51082	0.07713	0.02144
1531	0.37536	0.09167	0.05674
1532	0.00078	0.00067	0
1533	0.11629	0.0087	0
1534	4e-04	3e-05	0.00057
1535	0.35014	0.08498	0.05157
1536	0.80545	0.26265	0.05524
1537	0.40747	0.08175	0.03322
1538	0.40747	0.08175	0.03322
1539	0.40747	0.08175	0.03322
1540	0.00104	0.00017	0.00265
1541	0.14533	0.34719	0.3279
1542	0.14073	0.04533	1e-05
1543	0.30954	0.07704	9e-05
1544	0.73627	0.17809	0.0027
1545	0.0054	0.01132	0
1546	0.00628	0.01248	0
1547	0.49872	0.11247	0.00037
1548	0.71864	0.15597	0.0016
1549	0.6641	0.1416	0.0011
1550	0.60623	0.11822	0.00047
1551	0.19932	0.04887	1e-05
1552	8e-05	0.00751	0.02534
1553	0	0.00125	0.00076
1554	0	0.00153	0.0067
1555	0	0.00153	0.0067
1556	1e-05	0.00548	0.01905
1557	0.00069	0.00811	0.02622
1558	0.00248	0.00463	0.01753
1559	0.00043	0.00119	0.01188
1560	0.17289	0.28435	0.16176
1561	0.13877	0.40578	0.25981
1562	0.19551	0.2844	0.15426
1563	0.76315	0.10339	6e-04
1564	0.70669	0.09828	0.00077
1565	0.70669	0.09828	0.00077
1566	0.67842	0.07879	0.00044
1567	0.53533	0.12564	0.00555
1568	0.72538	0.28959	0.01292
1569	0.66472	0.26874	0.00937
1570	0.60057	0.24285	0.00729
1571	0.62866	0.25782	0.00676
1572	0.68813	0.29179	0.01624
1573	0.47859	0.23111	0.00477
1574	0.56991	0.27071	0.01023
1575	9e-04	0.0703	0.08295
1576	0.00027	0.0534	0.06442
1577	0.05256	0.17526	0.10229
1578	0.05963	0.1388	0.07067
1579	0.03186	0.16302	0.09878
1580	0.00053	0.06434	0.08093
1581	0	0.04296	0.03024
1582	0.57459	0.31527	0.12438
1583	0.01283	0.0026	0
1584	0.23097	0.01506	1e-05
1585	0.26033	0.3091	0.24071
1586	0.17632	0.15309	0.00148
1587	0.17632	0.15309	0.00148
1588	0.14621	0.08295	0.00156
1589	0.52084	0.28496	0.01263
1590	0.45192	0.26432	0.00899
1592	0.27897	0.14425	0.0018
1593	0.26481	0.13375	0.00222
1594	0.37789	0.2032	0.00316
1595	0.27097	0.15857	0.00123
1596	0.30409	0.19742	0.00253
1597	0.39691	0.22617	0.00663
1598	0.35206	0.24628	0.0068
1599	0.27542	0.22026	0.00355
1600	0.30347	0.15039	0.00449
1601	0.20598	0.14069	0.00531
1602	0.00082	0.0019	1e-05
1603	4e-05	0.0548	0.08948
1604	0.00077	0.03547	0.04655
1605	0	0.03131	0.05369
1606	0.00077	0.03547	0.04655
1607	0	0.02237	0.05084
1608	1e-05	0.01158	0.03237
1609	2e-05	0.00656	0.02012
1610	0.00066	0.00771	0.00697
1611	0.17552	0.05881	0.02222
1612	0.17552	0.05881	0.02222
1613	0.01511	0.00341	0.0063
1614	0.01611	0.00259	0.00539
1615	0.00746	0.00242	0.00703
1616	0.01328	0.00606	0.01153
1617	0.17217	0.00709	0.00377
1618	0.00028	0	0
1619	0.00027	0	0
1620	0.07485	0.00021	1e-05
1621	0	0	0
1622	0	0	0
1623	0	0	0
1624	0	0	0
1625	0.00706	0.06402	0.06967
1626	0.00094	0.00157	0.00025
1627	0.00574	0.06498	0.07218
1628	0.0073	0.04467	0.04015
1629	0.00361	0.02973	0.03275
1630	0.00226	0.01212	0.01052
1631	5e-05	0.00106	0
1632	0.10287	0.04884	0.00018
1633	0.26934	0.12072	0.01576
1634	0.85373	0.0492	0.00206
1635	0.79263	0.05751	0.00397
1637	0.04638	0.38749	0.39171
1638	0.00409	0.39532	0.37664
1639	0.0459	0.38768	0.39281
1640	0.06267	0.38225	0.39079
1641	0.52908	0.28709	0.1326
1642	0.12163	0.39	0.40553
1643	0.39964	0.12217	0.00226
1644	0.02571	0.29249	0.20249
1645	0.1673	0.37225	0.23456
1646	0.03111	0.34817	0.24159
1647	0.88351	0.35682	0.05985
1648	0.57245	0.11484	0.00035
1649	0.77563	0.17822	0.00198
1650	0.85662	0.21781	0.0052
1652	5e-05	0.00128	0
1653	0.6053	0.10759	3e-04
1654	0.39552	0.07551	5e-05
1655	0.85292	0.26306	0.01504
1658	0.00072	0.00358	0
1659	0.50736	0.07684	7e-05
1660	0.34135	0.06153	3e-05
1661	0.86146	0.2659	0.01077
1662	0.02829	0.27405	0.27389
1663	0.06716	0.24354	0.22126
1664	0.02829	0.27405	0.27389
1665	0.04032	0.02663	0.00096
1666	0.00295	0.00621	0.00174
1667	0.08357	0.05627	0.00881
1668	0	9e-05	0
1669	0	9e-05	0
1670	2e-05	0.00053	0
1671	2e-05	0.00053	0
1672	0.0595	0.06735	0.02505
1673	0.03344	0.02256	3e-05
1674	0	0.00149	0.00286
1675	0.36731	0.24023	0.00487
1676	1e-05	2e-05	0.00016
1677	0.36855	0.27222	0.0138
1678	0.36855	0.27222	0.0138
1679	0.36855	0.27222	0.0138
1680	0.36855	0.27222	0.0138
1681	0.36855	0.27222	0.0138
1682	0.36855	0.27222	0.0138
1683	0	0.20588	0.04451
1684	0.5137	0.06289	8e-05
1685	0.18294	0.05788	0.05979
1686	0.57134	0.09841	0.02537
1687	0.40462	0.03665	0.01739
1688	0.74149	0.09246	0.00181
1689	0.00111	0.00481	0
1690	0.82302	0.18008	0.01009
1691	0.82302	0.18008	0.01009
1692	0.00164	0.09152	0.10772
1693	0.00164	0.09152	0.10772
1694	0.00164	0.09152	0.10772
1695	0.00017	0.10667	0.1265
1696	0.00164	0.09152	0.10772
1697	0.74149	0.09246	0.00181
1698	0.50339	0.38392	0.20663
1699	0.03822	0.04712	1e-05
1700	0.70916	0.09578	0.00056
1701	0.54491	0.06483	0.00011
1702	0.53099	0.31108	0.14489
1703	0.73438	0.39669	0.08413
1704	0.73438	0.39669	0.08413
1705	0.00149	0.00817	0
1706	0.00149	0.00817	0
1707	0	8e-05	0
1708	0.70916	0.09578	0.00056
1709	0.76564	0.29059	0.0415
1710	0.81381	0.33481	0.0696
1711	0.81381	0.33481	0.0696
1712	0.81381	0.33481	0.0696
1713	0.62258	0.31463	0.14039
1714	0.54491	0.06483	0.00011
1715	0.81381	0.33481	0.0696
1716	0.63059	0.17424	0.00331
1717	0.0077	0.31184	0.33596
1718	1e-05	0.27036	0.18874
1719	0.50012	0.14585	0.00646
1720	0.50012	0.14585	0.00646
1721	0.12548	0.01673	0.0196
1722	0.10909	0.00581	0.00555
1723	0.18294	0.05788	0.05979
1724	0.12548	0.01673	0.0196
1725	0.29132	0.05828	0.03676
1726	0.34472	0.03797	0.01788
1727	0.72186	0.07513	0.0038
1728	0	0.00076	0.00043
1729	0.00028	0.00433	0.00521
1730	0.83743	0.44541	0.13178
1731	0.3148	0.19751	0.00249
1732	0	0	0.00034
1733	0.36731	0.24023	0.00487
1734	0.36731	0.24023	0.00487
1735	0.45192	0.26432	0.00899
1736	0.8232	0.46942	0.18427
1737	0.17711	0.22781	0.11066
1738	0.14008	0.14644	0.05531
1739	0.05241	0.19203	0.1138
1740	0.25115	0.18451	0.06531
1741	0.08486	0.16974	0.08678
1742	0.36731	0.24023	0.00487
1743	0.3148	0.19751	0.00249
1744	0.8384	0.41981	0.10581
1745	0.14008	0.14644	0.05531
1746	0.25115	0.18451	0.06531
1747	0.08486	0.16974	0.08678
1748	0.43456	0.28254	0.11933
1749	0.14008	0.14644	0.05531
1750	0.17711	0.22781	0.11066
1751	0	0.53265	0.28346
1752	0.88699	0.2931	0.01829
1753	0.6495	0.16689	0.00219
1754	0.6495	0.16689	0.00219
1755	0.00623	0.38989	0.38382
1756	0.00623	0.38989	0.38382
1757	0.00623	0.38989	0.38382
1758	0.65269	0.15142	0.00169
1759	0.82347	0.31651	0.04782
1760	0.85284	0.28816	0.02327
1761	0.82347	0.31651	0.04782
1762	0.68887	0.31884	0.11345
1763	0.67463	0.19719	0.02831
1764	0.82947	0.22983	0.03048
1765	0.57684	0.47512	0.29471
1766	0.00649	0.00184	0
1767	0.7014	0.30918	0.10779
1768	0.86704	0.37275	0.12248
1769	0.47758	0.53147	0.34137
1770	0.78631	0.42416	0.20724
1771	0.57134	0.09841	0.02537
1772	0.70735	0.25481	0.07402
1773	0.50065	0.3889	0.20506
1774	0.55531	0.44298	0.24131
1775	0.78631	0.42416	0.20724
1776	0.84001	0.24901	0.03926
1777	0.83581	0.24894	0.03968
1778	0.72219	0.43343	0.22002
1779	0.69527	0.30402	0.10271
1780	0.80546	0.18396	0.01287
1781	0.30954	0.07704	9e-05
1782	0.14287	0.05165	3e-05
1783	0.63059	0.17424	0.00331
1784	0.63059	0.17424	0.00331
1785	0.0063	0.01803	0
1786	0.0073	0.04467	0.04015
1787	0.23794	0.15443	0.0538
1788	0.73196	0.38771	0.19541
1789	0	0.54685	0.27667
1790	0.82347	0.31651	0.04782
1791	0.82347	0.31651	0.04782
1792	0.7143	0.30358	0.0825
1793	0.65443	0.32904	0.16266
1794	0.34791	0.2734	0.16026
1795	0.82347	0.31651	0.04782
1796	0.49211	0.24362	0.08333
1797	0.01442	0.05345	0.0473
1798	0.2174	0.02315	0.0111
1799	0.40764	0.09948	0.04995
1800	0.76149	0.34277	0.11111
1801	0.76149	0.34277	0.11111
1802	0.45192	0.26432	0.00899
1803	0.3148	0.19751	0.00249
1804	0.77014	0.27062	0.01689
1805	0.77014	0.27062	0.01689
1806	0.45192	0.26432	0.00899
1807	0.36731	0.24023	0.00487
1808	0.8384	0.41981	0.10581
1809	0.3148	0.19751	0.00249
1810	0.76686	0.3991	0.08548
1811	0.83743	0.44541	0.13178
1812	0.83743	0.44541	0.13178
1813	0.36731	0.24023	0.00487
1814	0.79067	0.33375	0.0253
1815	0.79067	0.33375	0.0253
1816	0.76686	0.3991	0.08548
1817	0.36731	0.24023	0.00487
1818	0.77014	0.27062	0.01689
1819	0.77014	0.27062	0.01689
1820	0.05108	0.04412	0.00805
1821	0.07729	0.25979	0.23678
1823	0	0.53265	0.28346
1824	0	0.54685	0.27667
1825	0	0.58459	0.00666
1826	0	0.20588	0.04451
1827	0.84989	0.2821	0.01905
1828	0.00901	0.37314	0.39586
1829	0.00164	0.09152	0.10772
1830	6e-05	0.39791	0.32555
1831	0.0063	0.01803	0
1832	0.00776	0.2925	0.33716
1833	0.01359	0.05988	0.05003
1834	0.34472	0.03797	0.01788
1835	0.40764	0.09948	0.04995
1836	0.40764	0.09948	0.04995
1837	0.40764	0.09948	0.04995
1841	0.33781	0.0169	0.00534
1842	0.0019	0.00507	0.00228
1843	0.00222	0.02408	0.02853
1844	0	0.00685	0.00605
1845	0.08486	0.16974	0.08678
1846	0.00033	2e-05	0.00063
1847	0.00033	2e-05	0.00063
1848	0.00033	2e-05	0.00063
1849	0.00033	2e-05	0.00063
1850	0.75389	0.47478	0.25878
1851	0.07773	0.15014	0.07695
1852	0.47758	0.53147	0.34137
1853	0.86704	0.37275	0.12248
1854	0.85086	0.2146	0.03366
1855	0.85086	0.2146	0.03366
1856	0.7105	0.10886	0.00246
1857	0.75389	0.47478	0.25878
1858	0.75389	0.47478	0.25878
1859	0.80709	0.39316	0.15595
1860	0.64149	0.09562	0.00134
1861	0.76626	0.11234	0.02688
1862	0.76626	0.11234	0.02688
1863	0.76626	0.11234	0.02688
1864	0.76626	0.11234	0.02688
1865	0	0	0
1866	0.90826	0.17087	0.02197
1867	0.76626	0.11234	0.02688
1868	0.80633	0.11935	0.00544
1869	0.01688	0.00269	0
1870	0.65443	0.32904	0.16266
1871	0.65443	0.32904	0.16266
1872	0	0.00605	0.01975
1873	0.67237	0.39524	0.21105
1874	0.74101	0.41123	0.22769
1875	8e-05	0.00751	0.02534
1876	0.1782	0.19791	0.09486
1877	0.83445	0.08303	0.00811
1878	0.76626	0.11234	0.02688
1879	0	0.10359	0.08484
1880	0.73273	0.08753	0.00065
1881	0.02461	0.09365	0.05907
1882	0.70593	0.12637	0.01746
1883	0	0	0
1884	0.00188	0.07262	0.06265
1885	0.49729	0.31568	0.12822
1886	0.00893	0.12708	0.08655
1887	2e-05	0	0
1888	0.18294	0.05788	0.05979
1889	0.34472	0.03797	0.01788
1890	0.34472	0.03797	0.01788
1891	0.34472	0.03797	0.01788
1892	0.40764	0.09948	0.04995
1893	0.01442	0.05345	0.0473
1894	0.00361	0.0176	0.01556
1895	0.01262	0.15023	0.18105
1896	0.01442	0.05345	0.0473
1897	0.5067	0.16757	0.01518
1898	0	0.34526	0.17127
1899	0	0.22912	0.1046
1900	0	0.00685	0.00605
1901	0.00011	0.03815	0.06614
1902	0.80633	0.11935	0.00544
1903	0.01454	0.00312	0
1904	0.08486	0.16974	0.08678
1905	0.00029	2e-05	0.00064
1906	0.00029	2e-05	0.00064
1907	0.67463	0.19719	0.02831
1908	0.07773	0.15014	0.07695
1909	0.74594	0.34887	0.1293
1910	0.47758	0.53147	0.34137
1911	0.5406	0.50357	0.31915
1912	0.52385	0.20342	0.04774
1913	0.75389	0.47478	0.25878
1914	0.75389	0.47478	0.25878
1915	0.80709	0.39316	0.15595
1916	0.50339	0.38392	0.20663
1917	0.71776	0.39284	0.1681
1918	0.36207	0.04198	0.00096
1919	0.76626	0.11234	0.02688
1920	0.73357	0.17347	0.04913
1921	0.83445	0.08303	0.00811
1922	0.83445	0.08303	0.00811
1923	0.76626	0.11234	0.02688
1924	0.85086	0.2146	0.03366
1925	0.05519	0.38462	0.24695
1926	0.76626	0.11234	0.02688
1927	0.90826	0.17087	0.02197
1928	0.76626	0.11234	0.02688
1929	0.76626	0.11234	0.02688
1930	0.73357	0.17347	0.04913
1931	0.90826	0.17087	0.02197
1932	0.76626	0.11234	0.02688
1933	0.80633	0.11935	0.00544
1934	0.84782	0.21254	0.00407
1935	0.84782	0.21254	0.00407
1936	0.88699	0.2931	0.01829
1937	0.08486	0.16974	0.08678
1938	0.08486	0.16974	0.08678
1939	0.74101	0.41123	0.22769
1940	0.00059	0.00104	0.00021
1941	0.0014	0.00461	0.00273
1942	0.00014	0.00078	0.00091
1943	0.76132	0.08341	0.00156
1944	0.76132	0.08341	0.00156
1945	8e-05	0.00751	0.02534
1947	0.12522	0.18667	0.09627
1948	0.24974	0.30206	0.15748
1949	0.11199	0.30299	0.18146
1950	0.11199	0.30299	0.18146
1951	0	0	0
1952	0.61983	0.15296	0.00296
1953	0	0.10359	0.08484
1954	0.76626	0.11234	0.02688
1955	0.76626	0.11234	0.02688
1956	0.83445	0.08303	0.00811
1957	0.76626	0.11234	0.02688
1958	0.76626	0.11234	0.02688
1959	0.76626	0.11234	0.02688
1960	0.02461	0.09365	0.05907
1961	0.02461	0.09365	0.05907
1962	0.00201	0.00149	0.00383
1963	0.00201	0.00149	0.00383
1964	0.03471	0.00743	0.01047
1965	0.02507	0.00445	0.00747
1966	0.80633	0.11935	0.00544
1967	0.1782	0.19791	0.09486
1968	0.24694	0.29793	0.16153
1969	0.80617	0.18397	0.01285
1970	0.80709	0.39316	0.15595
1971	0.00423	0.00613	0
1972	0.00423	0.00613	0
1973	0.00388	0.03888	0.03247
1974	0.00388	0.03888	0.03247
1975	0.0118	0.06478	0.04432
1976	0.00038	0.00542	0.0251
1977	0.47758	0.53147	0.34137
1978	1e-05	2e-05	0.00016
1979	0.36855	0.27222	0.0138
1980	0.27542	0.22026	0.00355
1981	0.36855	0.27222	0.0138
1982	0.36855	0.27222	0.0138
1983	1e-05	2e-05	0.00016
1984	0.5137	0.06289	8e-05
1985	0.5137	0.06289	8e-05
1987	0.19248	0.03125	0.03511
1989	0.44807	0.10745	0.05405
1990	0.30567	0.06967	0.04961
1991	0.40764	0.09948	0.04995
1992	0.74149	0.09246	0.00181
1993	0	8e-05	0
1994	0.74149	0.09246	0.00181
1995	0.00111	0.00481	0
1996	0.00423	0.00613	0
1997	0.09316	0.02455	1e-05
1998	0.82302	0.18008	0.01009
1999	0.75657	0.10081	0.01034
2000	0.08486	0.16974	0.08678
2001	0.08486	0.16974	0.08678
2002	0.00164	0.09152	0.10772
2003	0.00164	0.09152	0.10772
2004	0.00017	0.10667	0.1265
2005	0.00164	0.09152	0.10772
2006	0.70916	0.09578	0.00056
2007	0.70916	0.09578	0.00056
2008	0.20598	0.14069	0.00531
2009	0.20598	0.14069	0.00531
2010	0.20598	0.14069	0.00531
2011	0.83276	0.39556	0.07972
2012	0.83904	0.39524	0.07854
2013	0.00149	0.00817	0
2014	0.32541	0.24156	0.20548
2015	0.76564	0.29059	0.0415
2016	0.76564	0.29059	0.0415
2017	0.62065	0.31318	0.13056
2018	0.62065	0.31318	0.13056
2019	0.76564	0.29059	0.0415
2020	0.48843	0.31913	0.18676
[truncated: 1,151 more rows]
