# Supplementary material for: Gypsophila bermejoi G. López: A possible case of speciation repressed by bioclimatic factors
Source: PLoS One. 2018 Jan 16;13(1):e0190536. doi: 10.1371/journal.pone.0190536 (PMC5770026; doi:10.1371/journal.pone.0190536)
Supplement: S3 File — (CSV) [file pone.0190536.s006.csv]

	G_bermejoi_cur	G_strustru_cur	G_tomentosa_cur
1	3e-05	0.5166	0.52221
2	0.03952	0.01676	0.00013
3	0	0	0
4	0.00167	0.01501	0.0925
5	0.02516	0.00946	0.02227
6	0.04015	0.26202	0.27232
7	1e-05	0.00675	0.09093
8	0	0	0
9	0	0.00867	0.13695
10	0.00063	0.00025	0.0023
11	0	0.16734	0.03856
12	0.00868	0.03755	0.11389
13	8e-05	0.00491	0.08681
14	0.01588	0.00144	0.00251
15	0	0	0
16	0.00033	0.35811	0.43872
17	0.00719	0.16287	0.24554
18	0.17641	0.35375	0.32569
19	0.22706	0.4425	0.34549
20	0	0.25138	0.09092
21	0.05665	0.00449	0.00394
22	0.30905	0.13089	0.09919
23	0.00483	0.02077	0.01684
24	3e-04	0.1048	0.27404
25	0.01598	0.08642	0.16661
26	0	0	0
28	0.00035	0.01245	0.10333
29	0	0.00675	0.0935
30	0	0.00687	0.08585
31	0.00035	0.01245	0.10333
32	0.00035	0.01245	0.10333
33	0.00031	0.00359	0.05175
34	8e-05	0.00491	0.08681
35	0.00019	0	4e-05
36	0	0.01687	0.07369
37	0	0	0
38	0	0	0
39	0.00063	0.00025	0.0023
40	0	0	0
41	1e-05	0.35322	0.31468
42	0.00351	0.01566	0.03759
43	0.00068	0.30937	0.44655
44	0.00033	0.35811	0.43872
45	0	0	0
46	0.0822	0.36882	0.37498
47	0	0	0
48	0.07503	0.15497	0.18541
49	0.30905	0.13089	0.09919
50	0.07503	0.15497	0.18541
51	3e-04	0.18406	0.37708
52	3e-04	0.18406	0.37708
53	1e-05	0.00675	0.09093
54	0.00019	0	4e-05
55	0.00082	0.24282	0.43636
57	0	0	0
58	0.00167	0.01501	0.0925
59	0.00033	0.35811	0.43872
60	0.0077	0.52925	0.51618
61	0.01598	0.08642	0.16661
62	0.30905	0.13089	0.09919
63	0.00082	0.24282	0.43636
64	0	0.28127	0.1794
65	0.07503	0.15497	0.18541
66	1e-05	0	4e-05
67	0.00697	0.60669	0.53904
68	1e-05	0	0
70	1e-04	0.00069	0.01607
71	0	0.00956	0.11497
72	0.26121	0.04714	0.02772
73	0.00045	0.55948	0.51481
74	0.00269	0.10953	0.24308
75	1e-05	0.35322	0.31468
76	0.04573	0.00595	0.00735
77	2e-05	0.09104	0.24984
78	2e-05	0	0.00016
79	0.00167	0.01501	0.0925
80	0.00326	0.00027	0.00094
81	0	0	0
82	0.04604	0.49928	0.44932
83	0	0	0
84	0.51678	0.24036	0.16361
85	0.51678	0.24036	0.16361
86	0	6e-05	0.01602
87	0.02516	0.00946	0.02227
88	0.22116	0.42988	0.37427
89	0.00033	0.35811	0.43872
90	0.00033	0.35811	0.43872
91	0.01598	0.08642	0.16661
92	0.00031	0.00359	0.05175
93	0.01598	0.08642	0.16661
94	0	0	0
95	1e-05	0	0
96	0.00035	0.01245	0.10333
97	0.0011	0.00394	0.02318
98	0.04015	0.26202	0.27232
99	0.04015	0.26202	0.27232
100	0.07525	0.00943	0.00818
101	0.4712	0.17306	0.10782
102	0.30905	0.13089	0.09919
103	0.00035	0.01245	0.10333
104	0	0	0
105	0.00151	0.02257	0.1106
106	0	0	0
107	1e-05	0	0
109	0.00033	0.35811	0.43872
110	0.0822	0.36882	0.37498
111	2e-05	0.09104	0.24984
112	0.0077	0.52925	0.51618
113	0.00134	0.34365	0.47993
114	0.0822	0.36882	0.37498
115	0.04573	0.00595	0.00735
116	0.26121	0.04714	0.02772
117	0.02516	0.00946	0.02227
118	8e-05	0.28295	0.39414
119	8e-05	0.00279	0.0669
120	0.4712	0.17306	0.10782
121	0.00269	0.10953	0.24308
122	0.30905	0.13089	0.09919
123	0.26121	0.04714	0.02772
124	0	0.02323	0.04866
125	0.00205	0.35876	0.50185
126	1e-05	0	4e-05
127	0	0.01851	0.12692
128	0.51678	0.24036	0.16361
129	0	0	0
130	0.4712	0.17306	0.10782
131	5e-05	0	0
133	3e-04	0.1048	0.27404
134	0.00031	0.00616	0.08038
135	0.00031	0.03407	0.17079
136	0.00019	0	4e-05
137	0	0	0
138	0.00033	0.35811	0.43872
139	0.07503	0.15497	0.18541
140	0.0018	0.31739	0.47569
141	0.06515	0.54073	0.45024
142	0.00192	0.34526	0.44922
143	0	0	0
144	0	0	0
145	6e-05	0.00421	0.08754
146	0	0	0
147	0.00034	0.00303	0.05079
148	0	0.02323	0.04866
149	0.17641	0.35375	0.32569
150	0	0.00956	0.11497
151	2e-05	0.09569	0.2612
152	0.00031	0.03407	0.17079
153	0	0.00013	0.01789
154	0.0077	0.52925	0.51618
155	0.00134	0.34365	0.47993
156	0.0011	0.00394	0.02318
157	6e-04	0.00357	0.03972
158	0	0	0
159	0.00269	0.10953	0.24308
160	0.0822	0.36882	0.37498
161	0.07525	0.00943	0.00818
162	0.00068	0.30937	0.44655
163	0.00015	0.2774	0.42676
164	0.04573	0.00595	0.00735
165	0.00252	0.00876	0.03094
166	3e-04	0.18406	0.37708
167	0.04489	0.5395	0.4833
168	0.0822	0.36882	0.37498
169	8e-05	0.00491	0.08681
170	0.00031	0.00359	0.05175
171	0	0	0
172	0.00167	0.01501	0.0925
173	0.00033	0.35811	0.43872
174	0	0.25138	0.09092
175	0.22116	0.42988	0.37427
176	0.00142	0.43083	0.51058
177	0.00063	0.00025	0.0023
178	0	0.00956	0.11497
179	0.0077	0.52925	0.51618
180	0	0.19105	0.17267
181	0	0.19105	0.17267
182	0.05665	0.00449	0.00394
183	0.00053	0.30829	0.46706
184	0	6e-05	0.01602
185	0.00015	0.00729	0.0924
186	0.00205	0.35876	0.50185
187	0.00761	0.04363	0.09298
188	8e-05	0.00279	0.0669
189	0	0.00675	0.0935
190	2e-05	0	0.00016
191	0.07793	0.38411	0.35441
192	0.26121	0.04714	0.02772
193	0	0	0
194	5e-04	0.50712	0.44343
195	3e-04	0.1048	0.27404
196	0.00082	0.24282	0.43636
197	0.00351	0.01566	0.03759
198	0.00031	0.00359	0.05175
199	0.00051	4e-05	0.00024
200	0.00192	0.34526	0.44922
201	0.00035	0.01245	0.10333
202	0.00045	0.55948	0.51481
203	0.04489	0.5395	0.4833
204	0.03933	0.25587	0.28153
205	0	0.16734	0.03856
206	1e-04	0.00069	0.01607
207	0.4712	0.17306	0.10782
208	0.07525	0.00943	0.00818
209	0.04015	0.26202	0.27232
210	8e-05	0.00491	0.08681
212	0.00034	0.00303	0.05079
213	0	0.25138	0.09092
214	0	0.00867	0.13695
215	1e-05	0.00675	0.09093
216	0	0.00013	0.01789
217	0.00031	0.00616	0.08038
218	0.51678	0.24036	0.16361
219	6e-04	0.00357	0.03972
220	0.01708	0.10855	0.15849
221	3e-04	0.18406	0.37708
222	0	0.00687	0.08585
223	0.00015	0.00729	0.0924
224	1e-05	0	4e-05
225	0.00719	0.16287	0.24554
226	0.00031	0.00359	0.05175
227	0.00205	0.35876	0.50185
228	0	0	0
229	0.00015	0.2774	0.42676
230	0.00019	0	4e-05
231	0.01241	0.13639	0.21322
232	0.00142	0.43083	0.51058
233	0.07503	0.15497	0.18541
234	1e-05	0.35322	0.31468
235	0.00031	0.03407	0.17079
236	0.17641	0.35375	0.32569
237	0	0.28127	0.1794
238	0	0	0
239	0	0	0
240	0.30905	0.13089	0.09919
241	0.00068	0.30937	0.44655
242	0.0018	0.31739	0.47569
243	0	0.01687	0.07369
244	1e-05	0	0
245	0	0	0
246	0.51678	0.24036	0.16361
247	2e-05	0.09569	0.2612
249	2e-05	0.09104	0.24984
250	3e-05	0	0
251	0	0.01851	0.12692
252	0.0011	0.00394	0.02318
253	0	0	0
254	0.00483	0.02077	0.01684
255	0.00151	0.02257	0.1106
256	1e-05	0.00231	0.08211
257	0.00868	0.03755	0.11389
258	0.01007	0.00168	0.00652
259	0.01598	0.08642	0.16661
260	0	0	0
261	0.02516	0.00946	0.02227
262	0.01588	0.00144	0.00251
264	0.00082	0.24282	0.43636
265	0.00082	0.24282	0.43636
266	0.22706	0.4425	0.34549
267	0.51678	0.24036	0.16361
268	0.00082	0.24282	0.43636
269	0.00053	0.30829	0.46706
270	0	6e-05	0.01602
271	8e-05	0.28295	0.39414
272	0.00351	0.01566	0.03759
273	0.30905	0.13089	0.09919
274	0.00033	0.35811	0.43872
275	0.04604	0.49928	0.44932
276	3e-04	0.18406	0.37708
277	6e-05	0.00421	0.08754
278	0	0.2068	0.19704
279	0	0.25138	0.09092
280	0.00697	0.60669	0.53904
281	0.00326	0.00027	0.00094
282	0	0	0
283	0.00053	0.30829	0.46706
284	5e-05	0	0
285	0.17641	0.35375	0.32569
286	0.07503	0.15497	0.18541
287	0.30905	0.13089	0.09919
288	0.0077	0.52925	0.51618
289	0.06515	0.54073	0.45024
290	0.07525	0.00943	0.00818
291	0.30905	0.13089	0.09919
292	0	0.28127	0.1794
293	0.0822	0.36882	0.37498
294	0	0	0
295	2e-05	0.09104	0.24984
296	0.00082	0.24282	0.43636
297	0.00142	0.43083	0.51058
298	0.00063	0.00025	0.0023
299	0.00351	0.01566	0.03759
300	0	0	0
301	0.07525	0.00943	0.00818
302	0.00082	0.24282	0.43636
303	0.07503	0.15497	0.18541
304	0.00351	0.01566	0.03759
305	0.00351	0.01566	0.03759
306	0	0	0
307	0.00205	0.35876	0.50185
308	0	0	0
309	0.00192	0.34526	0.44922
310	0	0	0
311	0	0	0
312	0.00082	0.24282	0.43636
313	0.04573	0.00595	0.00735
314	0	0.28127	0.1794
315	0	0	0
316	0	0.01851	0.12692
317	0	0	0
318	0	0.02841	0.09084
319	0	0.01851	0.12692
320	0	0.01851	0.12692
321	0.00015	0.2774	0.42676
322	0.0018	0.31739	0.47569
323	0.00351	0.01566	0.03759
324	0	0	0
325	0.00142	0.43083	0.51058
326	0.51678	0.24036	0.16361
327	0.01588	0.00144	0.00251
328	3e-04	0.1048	0.27404
329	0	0	0
330	0.30905	0.13089	0.09919
331	6e-05	0.00421	0.08754
332	0.00351	0.01566	0.03759
333	0	0.28127	0.1794
334	0.00351	0.01566	0.03759
335	0	0.01687	0.07369
336	0.00134	0.34365	0.47993
337	3e-04	0.1048	0.27404
338	0.00068	0.30937	0.44655
339	0.00031	0.00359	0.05175
340	0.30905	0.13089	0.09919
341	0.17641	0.35375	0.32569
342	0.04015	0.26202	0.27232
343	0	0.28127	0.1794
344	0	0.01141	0.06177
345	1e-05	0	4e-05
346	0.00351	0.01566	0.03759
347	0.00015	0.00729	0.0924
348	0	0.01851	0.12692
349	1e-05	0.35322	0.31468
350	0	0.02323	0.04866
351	0	0.28127	0.1794
352	0.00244	0.26253	0.37093
353	0.00351	0.01566	0.03759
354	0.30905	0.13089	0.09919
355	0.4712	0.17306	0.10782
356	8e-05	0.00491	0.08681
358	0	0.00082	0.05077
359	0	0.00045	0.04662
360	0.07503	0.15497	0.18541
361	0.00033	0.35811	0.43872
362	0.00269	0.10953	0.24308
363	0.00719	0.16287	0.24554
364	0.30905	0.13089	0.09919
365	1e-05	0	0
366	1e-05	0.00231	0.08211
367	0.00351	0.01566	0.03759
368	0.01598	0.08642	0.16661
369	0.00031	0.00359	0.05175
370	0	0	0
371	0.00719	0.16287	0.24554
372	0.00719	0.16287	0.24554
373	0.00192	0.34526	0.44922
374	0.00351	0.01566	0.03759
375	1e-05	0	4e-05
376	0	6e-05	0.01602
377	0.4712	0.17306	0.10782
378	0.01007	0.00168	0.00652
379	0.30905	0.13089	0.09919
380	0	0	0
381	0.0077	0.52925	0.51618
382	0	0.02323	0.04866
383	8e-05	0.00279	0.0669
384	0.30905	0.13089	0.09919
385	0.00033	0.35811	0.43872
386	2e-05	0.09569	0.2612
387	0	0	0
388	1e-05	0	0
389	2e-05	0.09569	0.2612
390	8e-05	0.28295	0.39414
391	0	0	0
392	2e-05	0.09569	0.2612
393	0.30905	0.13089	0.09919
394	0	0.19105	0.17267
395	1e-05	0.00231	0.08211
396	0	0	0
397	0.00351	0.01566	0.03759
398	0.00033	0.35811	0.43872
399	2e-05	0.09104	0.24984
400	0.30905	0.13089	0.09919
401	0.00051	4e-05	0.00024
402	8e-05	0.00279	0.0669
403	1e-05	0.00231	0.08211
404	0.07503	0.15497	0.18541
405	0.04573	0.00595	0.00735
406	8e-05	0.28295	0.39414
407	0.04015	0.26202	0.27232
408	0.04015	0.26202	0.27232
409	0.51678	0.24036	0.16361
410	0.04015	0.26202	0.27232
411	0.4712	0.17306	0.10782
412	0.00015	0.00729	0.0924
413	0.19209	0.03134	0.01541
414	0.4712	0.17306	0.10782
415	0.00015	0.00729	0.0924
416	0.07525	0.00943	0.00818
417	0.04015	0.26202	0.27232
418	0.4712	0.17306	0.10782
419	0.30905	0.13089	0.09919
420	2e-05	0.09569	0.2612
421	0.01598	0.08642	0.16661
422	0.4712	0.17306	0.10782
423	0.22116	0.42988	0.37427
424	1e-05	0.00675	0.09093
425	0	0	0
426	0.07503	0.15497	0.18541
427	0	0	0
428	0.04573	0.00595	0.00735
429	0.30905	0.13089	0.09919
430	0.30905	0.13089	0.09919
431	0.07525	0.00943	0.00818
432	0.0011	0.00394	0.02318
433	0.07503	0.15497	0.18541
434	0.07503	0.15497	0.18541
435	8e-05	0.00491	0.08681
436	0.0077	0.52925	0.51618
437	0.51678	0.24036	0.16361
438	0	0.25138	0.09092
439	0.00117	0.16298	0.28194
440	0.07525	0.00943	0.00818
441	0.51678	0.24036	0.16361
442	0.01598	0.08642	0.16661
443	0.02516	0.00946	0.02227
444	1e-04	0.00069	0.01607
445	0.00031	0.03407	0.17079
446	0	6e-05	0.01602
447	8e-05	0.28295	0.39414
448	0.00192	0.34526	0.44922
449	0.0011	0.00394	0.02318
450	0.30905	0.13089	0.09919
451	0.30905	0.13089	0.09919
452	0.06515	0.54073	0.45024
453	0	0.00875	0.07372
454	0.51678	0.24036	0.16361
455	0	0.19105	0.17267
456	0.01598	0.08642	0.16661
457	0.30905	0.13089	0.09919
458	0.07503	0.15497	0.18541
459	0.00761	0.04363	0.09298
460	2e-05	0.00161	0.05179
461	0.30905	0.13089	0.09919
462	0.0011	0.00394	0.02318
463	0	0	0
464	0.0011	0.00394	0.02318
465	0.0011	0.00394	0.02318
466	0.26121	0.04714	0.02772
467	0.01241	0.13639	0.21322
468	0	0.02323	0.04866
469	0.26121	0.04714	0.02772
470	0	0.00956	0.11497
471	0.00015	0.2774	0.42676
472	0.00252	0.00876	0.03094
473	1e-05	0.35322	0.31468
474	0.00252	0.00876	0.03094
475	0.00269	0.10953	0.24308
476	0.00031	0.00359	0.05175
477	0.00351	0.01566	0.03759
478	0.0011	0.00394	0.02318
479	3e-04	0.1048	0.27404
480	0.06515	0.54073	0.45024
481	0	0.25138	0.09092
482	0.00351	0.01566	0.03759
483	0.01241	0.13639	0.21322
484	0	0	0
485	0	0.01851	0.12692
486	3e-04	0.1048	0.27404
487	0.07503	0.15497	0.18541
488	0.0011	0.00394	0.02318
489	0	0.25138	0.09092
490	0.01241	0.13639	0.21322
491	0.51678	0.24036	0.16361
492	0.30905	0.13089	0.09919
493	0.07503	0.15497	0.18541
494	3e-04	0.1048	0.27404
495	0.00351	0.01566	0.03759
496	0.00252	0.00876	0.03094
497	3e-04	0.1048	0.27404
498	0	0	0
499	0.00035	0.01245	0.10333
500	0.0011	0.00394	0.02318
501	0.01241	0.13639	0.21322
502	0.0822	0.36882	0.37498
503	0.03933	0.25587	0.28153
504	0.0011	0.00394	0.02318
505	0.00697	0.60669	0.53904
506	0.03933	0.25587	0.28153
507	0.00351	0.01566	0.03759
508	0	0.28127	0.1794
509	0	0.01141	0.06177
510	0.00351	0.01566	0.03759
511	0	0.02323	0.04866
512	3e-04	0.1048	0.27404
513	0.00269	0.10953	0.24308
514	0.4712	0.17306	0.10782
515	2e-05	0	0.00016
516	0	0.02323	0.04866
517	0	6e-05	0.01602
518	0.07793	0.38411	0.35441
519	0	0.00875	0.07372
520	0	0.01687	0.07369
521	0.0011	0.00394	0.02318
522	0	0	0
523	0.00015	0.2774	0.42676
524	0	0	0
525	0.00269	0.10953	0.24308
526	0.0822	0.36882	0.37498
527	0.03933	0.25587	0.28153
528	0.30905	0.13089	0.09919
529	0.0822	0.36882	0.37498
530	0.00244	0.26253	0.37093
531	0.4712	0.17306	0.10782
533	0	0	0
534	0.00761	0.04363	0.09298
535	0.01708	0.10855	0.15849
536	0.00077	0.03872	0.16704
537	3e-04	0.1048	0.27404
538	0.01598	0.08642	0.16661
539	0.04015	0.26202	0.27232
540	0.07503	0.15497	0.18541
541	0.00351	0.01566	0.03759
542	0.30905	0.13089	0.09919
543	0	0.00956	0.11497
544	0.07793	0.38411	0.35441
545	0.00269	0.10953	0.24308
546	0.07503	0.15497	0.18541
547	0.30905	0.13089	0.09919
548	0.30905	0.13089	0.09919
549	0	0.00013	0.01789
550	0	0.02323	0.04866
551	0	0.01851	0.12692
552	0	0.01851	0.12692
553	0.07503	0.15497	0.18541
554	0.51678	0.24036	0.16361
555	0.26121	0.04714	0.02772
556	0.51678	0.24036	0.16361
557	0	0.00013	0.01789
558	0	0	0
559	0.07503	0.15497	0.18541
560	1e-05	0.00675	0.09093
561	0.06515	0.54073	0.45024
562	0	0.00013	0.01789
563	1e-05	0	0
564	0.00351	0.01566	0.03759
565	0.00252	0.00876	0.03094
566	0.07503	0.15497	0.18541
567	0.07503	0.15497	0.18541
568	0.51678	0.24036	0.16361
569	1e-05	0	0
570	0.04604	0.49928	0.44932
571	0.30905	0.13089	0.09919
572	0.00192	0.34526	0.44922
573	0.07503	0.15497	0.18541
574	0.4712	0.17306	0.10782
575	0.07503	0.15497	0.18541
576	0	0.00956	0.11497
577	0.30905	0.13089	0.09919
578	0.30905	0.13089	0.09919
579	0.07503	0.15497	0.18541
580	0.07503	0.15497	0.18541
581	0	6e-05	0.01602
582	0.4712	0.17306	0.10782
583	0.17641	0.35375	0.32569
584	0.26121	0.04714	0.02772
585	0.30905	0.13089	0.09919
586	0.04015	0.26202	0.27232
587	0.30905	0.13089	0.09919
588	0.07503	0.15497	0.18541
589	0	0.00013	0.01789
590	0.07503	0.15497	0.18541
591	0	0.00013	0.01789
592	0.07503	0.15497	0.18541
593	0.51678	0.24036	0.16361
594	0.07503	0.15497	0.18541
595	0.07503	0.15497	0.18541
596	0	0.00013	0.01789
597	0.00031	0.00616	0.08038
598	0.07503	0.15497	0.18541
599	0.07503	0.15497	0.18541
600	0.00019	0	4e-05
601	0.00019	0	4e-05
602	0.07503	0.15497	0.18541
603	0	6e-05	0.01602
604	0.07503	0.15497	0.18541
605	0.07503	0.15497	0.18541
606	0.07503	0.15497	0.18541
607	0.00035	0.01245	0.10333
608	0.04015	0.26202	0.27232
609	0.30905	0.13089	0.09919
610	0.07503	0.15497	0.18541
611	6e-05	0.00421	0.08754
612	0	0.00013	0.01789
613	0.04573	0.00595	0.00735
614	0	0	0
615	0.00205	0.35876	0.50185
616	0.30905	0.13089	0.09919
617	0	0.00013	0.01789
618	0	0.01851	0.12692
619	0.07503	0.15497	0.18541
620	0.07503	0.15497	0.18541
621	0.00192	0.34526	0.44922
622	0.04573	0.00595	0.00735
623	0.07503	0.15497	0.18541
624	8e-05	0.00491	0.08681
625	0.30905	0.13089	0.09919
626	0.07503	0.15497	0.18541
627	0.17641	0.35375	0.32569
628	0.07503	0.15497	0.18541
629	0.07503	0.15497	0.18541
630	0	0.00013	0.01789
631	0.07503	0.15497	0.18541
632	0.07503	0.15497	0.18541
633	3e-04	0.18406	0.37708
634	0.30905	0.13089	0.09919
635	0.17641	0.35375	0.32569
636	0.00019	0	4e-05
637	0	6e-05	0.01602
638	0.07503	0.15497	0.18541
639	6e-04	0.00357	0.03972
640	0.00205	0.35876	0.50185
641	0.07525	0.00943	0.00818
642	6e-05	0.00421	0.08754
643	0	6e-05	0.01602
644	0.07503	0.15497	0.18541
645	0	0.00013	0.01789
646	6e-05	0.00421	0.08754
647	0.07503	0.15497	0.18541
648	0	6e-05	0.01602
649	0	0.01687	0.07369
650	8e-05	0.00491	0.08681
651	0.04489	0.5395	0.4833
652	0.04573	0.00595	0.00735
653	0.07503	0.15497	0.18541
654	0.17641	0.35375	0.32569
655	0.00035	0.01245	0.10333
657	0.00192	0.34526	0.44922
658	0.30905	0.13089	0.09919
659	0	0.01851	0.12692
660	0.30905	0.13089	0.09919
661	0.07503	0.15497	0.18541
662	0.07503	0.15497	0.18541
663	8e-05	0.00491	0.08681
664	0.07503	0.15497	0.18541
665	0.17641	0.35375	0.32569
666	0.07503	0.15497	0.18541
667	0	0	0
668	0.07503	0.15497	0.18541
669	0.07503	0.15497	0.18541
670	0.07503	0.15497	0.18541
671	0.00031	0.00616	0.08038
672	6e-05	0.00421	0.08754
673	3e-04	0.18406	0.37708
674	0.07503	0.15497	0.18541
675	8e-05	0.00491	0.08681
676	0.30905	0.13089	0.09919
677	8e-05	0.00491	0.08681
678	0	6e-05	0.01602
679	0.07503	0.15497	0.18541
680	0	0	0
681	0.30905	0.13089	0.09919
682	0.30905	0.13089	0.09919
683	0.00167	0.01501	0.0925
684	0	0	0
685	1e-05	0	0
686	0.00034	0.00303	0.05079
687	0.15908	0.08059	0.02515
688	0.01021	0.51945	0.68078
689	3e-05	0.5166	0.52221
690	0.10249	0.5409	0.59694
691	0.09444	0.41848	0.48595
692	0.73666	0.43305	0.14781
693	0.55324	0.25797	0.01394
694	0.75594	0.55185	0.41791
695	0.76395	0.44153	0.16379
696	0.74402	0.51269	0.33156
697	0.67266	0.3277	0.03855
698	0.74402	0.51269	0.33156
699	0.14239	0.50754	0.48679
700	0.65373	0.53223	0.41874
701	0.10889	0.63471	0.72371
702	6e-05	0.68705	0.65078
703	6e-05	0.68705	0.65078
704	6e-05	0.68705	0.65078
705	6e-05	0.68705	0.65078
706	0.16702	0.60178	0.6716
707	0.16702	0.60178	0.6716
708	0.39865	0.56159	0.5585
709	0.77414	0.55159	0.39774
710	0.76395	0.44153	0.16379
711	0.74006	0.55816	0.43889
712	0.67266	0.3277	0.03855
714	0.00231	0.15041	0.2972
715	3e-05	0.15308	0.32162
716	0.0593	0.07505	0.11251
717	0	0.23384	0.06437
718	0.00241	0.09476	0.21446
719	0	0.25138	0.09092
720	0	0.25138	0.09092
721	0	0.23785	0.26242
722	0	0.23384	0.06437
723	0	0.23384	0.06437
724	0	0.25138	0.09092
725	0	0.17949	0.1554
726	1e-05	0.10347	0.30473
727	0.01335	0.00702	2e-05
728	0.00032	0.35048	0.51489
729	3e-04	0.41809	0.53833
730	0	0.05401	0.00086
731	0	0.05401	0.00086
732	0	0.05401	0.00086
733	0	0.06834	0.00128
734	0	0.05401	0.00086
735	0	0.05401	0.00086
736	0	0.06834	0.00128
737	0.00037	0.08473	0.21184
738	7e-05	0.09597	0.27766
739	7e-05	0.09597	0.27766
740	0	0.18472	0.29242
741	0	0.05401	0.00086
742	0.00011	0.13426	0.33584
743	0.00155	0.12667	0.22629
744	0.00011	0.13426	0.33584
745	0	0.18472	0.29242
746	0	0.17949	0.1554
747	0.00155	0.12667	0.22629
748	0.00155	0.12667	0.22629
749	0.01095	0.09055	0.08769
750	0.01095	0.09055	0.08769
751	5e-05	0.15757	0.11386
752	0.01095	0.09055	0.08769
753	0.01095	0.09055	0.08769
754	5e-05	0.15757	0.11386
755	0.01095	0.09055	0.08769
756	0.0142	0.5177	0.69061
757	0.03892	0.45808	0.58237
758	0.07148	0.35807	0.38253
759	0.0453	0.31371	0.38049
760	0	0.53423	0.35829
761	0	0.53423	0.35829
762	0	0.53423	0.35829
763	0	0.53423	0.35829
764	0	0.53423	0.35829
765	0	0.53423	0.35829
766	0	0.53423	0.35829
767	0	0.53423	0.35829
768	0	0.53423	0.35829
769	0	0.53423	0.35829
770	0.6276	0.34266	0.05524
771	0	0.53423	0.35829
772	0	0.53423	0.35829
773	0.00254	0.5886	0.5944
774	0.33554	0.43909	0.25933
775	0.30809	0.39873	0.19893
776	0.00013	0.0024	0.05647
777	0.04422	0.1343	0.03714
778	0	0.00153	0.13033
779	0.01908	0.10625	0.09412
780	0.00013	0.0024	0.05647
781	0.04033	0.11265	0.04581
782	0.21305	0.29871	0.07687
783	0.00013	0.0024	0.05647
784	0.0558	0.09601	0.03623
785	0	0.81374	0.00588
786	0.00114	0.60997	0.76746
787	0.68949	0.32772	0.04434
788	0.68949	0.32772	0.04434
789	0.2733	0.12383	8e-04
790	0.68949	0.32772	0.04434
791	0.68949	0.32772	0.04434
792	0.2733	0.12383	8e-04
793	0.18957	0.09705	0.00033
794	0.00059	0.59592	0.55038
795	0.00042	0.5779	0.55053
796	0.1032	0.48017	0.46318
797	0.10343	0.02093	0.01991
798	0.00028	0.31583	0.48
799	1e-05	1e-04	0.01619
800	0.80314	0.42705	0.1264
801	0	0.21193	0.00412
802	0.29258	0.51737	0.45661
803	0	0.00077	0.04382
804	0.08909	0.3551	0.38444
805	7e-05	0.21396	0.37011
806	0.03593	0.6275	0.59691
807	0	0.00847	0
808	0.00039	0.32949	0.45025
809	0.00735	0.5037	0.6799
810	0.00699	0.03509	0.10486
811	0	0.81346	1e-04
812	0.00119	0.07808	0.09382
813	0	0.65914	0.06437
814	0.03563	0.22824	0.33839
815	0.01108	0.51308	0.67218
816	0.00016	0.30223	0.52751
817	0	0.70938	0.56743
818	0.47746	0.34805	0.1409
819	0	0.60296	0.01547
820	0	0.65914	0.06437
821	1e-05	0	0
823	0	0.02115	0.05966
824	0	0.21193	0.00412
825	0.08815	0.34914	0.39781
826	0.00029	0.12213	0.29081
827	0.00029	0.12213	0.29081
828	0	0.23192	0.0233
829	0	0.19491	0.3771
830	1e-05	0.10347	0.30473
831	0	0.17949	0.1554
832	0	0.27947	0.32415
833	0	0.4214	0.00087
834	0	0.5694	0.00796
835	0	0.4067	0.11787
836	0	0.32623	0.00077
837	0	0.48164	0.13732
839	0	0.51013	0.00281
840	0	0.36123	0.01863
841	0	0.54727	0.00739
842	0	0.43722	0.46744
843	0	0.59173	0.00621
844	0	0.44244	0.36268
845	0.00016	0.30223	0.52751
846	0	0.48175	0.41414
847	2e-05	0.29739	0.47534
848	1e-04	0.37336	0.55109
849	0	0.60296	0.01547
850	0	0.61707	0.02034
851	0	0.5716	0.10871
852	1e-05	0.4281	0.54034
853	0	0.45768	0.02197
854	0	0.59732	0.07825
855	0	0.18472	0.29242
856	7e-05	0.09597	0.27766
857	0.00155	0.12667	0.22629
858	0	0.17949	0.1554
859	0.00011	0.13426	0.33584
860	5e-05	0.15757	0.11386
861	5e-05	0.15757	0.11386
862	0.0136	0.07884	0.06846
863	0.00241	0.08378	0.09977
864	0.01447	0.15951	0.17121
865	0.00076	0.17846	0.40468
866	0.00111	0.24246	0.45898
867	0.00061	0.18072	0.40507
868	0.00064	0.2873	0.51351
869	0.00507	0.10874	0.14464
870	4e-04	0.35314	0.5345
871	0.00091	0.28283	0.48696
872	0.00061	0.19675	0.41485
873	0.00111	0.24246	0.45898
874	0.01402	0.20668	0.28997
875	0.00027	0.22055	0.39806
876	0.00507	0.10874	0.14464
877	0.00012	0.47828	0.54275
878	5e-05	0.5338	0.5135
879	0	0.53423	0.35829
880	0	0.53423	0.35829
881	0	0.53423	0.35829
882	0.16702	0.60178	0.6716
883	0.13002	0.6296	0.72055
884	0.10889	0.63471	0.72371
885	0.10889	0.63471	0.72371
886	0.10889	0.63471	0.72371
887	0.10889	0.63471	0.72371
888	0.10889	0.63471	0.72371
889	0.16702	0.60178	0.6716
890	0.08953	0.6552	0.7493
891	0	0.44244	0.36268
892	0	0.44244	0.36268
893	0	0.44244	0.36268
894	0	0.44244	0.36268
895	2e-05	0.34321	0.51183
896	2e-05	0.34321	0.51183
897	2e-05	0.34321	0.51183
898	0	0.4067	0.11787
899	0.37567	0.50418	0.33399
900	0	0.44244	0.36268
901	0	0.76967	0.37773
902	0	0.80571	0.09243
903	0.12007	0.03862	0.00111
904	0.00562	0.00542	1e-05
905	0.09967	0.09268	0.00292
906	0.25722	0.07724	0.00419
907	1e-04	1e-05	0.00012
908	0	0	0
909	1e-04	1e-05	0.00012
910	0.17182	0.21044	0.21566
911	0.04125	0.53138	0.61503
912	0	0.70938	0.56743
913	0.58498	0.53625	0.47132
914	3e-05	5e-05	0.00212
915	0.47657	0.57227	0.52421
916	0.00562	0.00542	1e-05
917	1e-05	0.01101	0.14028
918	0	0.81346	0.00038
919	0.00736	0.2758	0.42206
920	0.3142	0.17541	0.02428
921	0	0.81374	0.00588
923	0	0.70938	0.56743
924	0.00562	0.00542	1e-05
925	0.00016	0.30223	0.52751
926	0.77414	0.55159	0.39774
927	0.12007	0.03862	0.00111
928	0.03831	0.07942	0.00186
929	0.00138	0.01524	0
930	0.19604	0.11735	0.00709
931	0	0.43722	0.46744
932	0	0.14494	0.00364
933	0	0.43722	0.46744
934	0.0303	0.05344	0.00031
935	0.03403	0.3728	0.43775
936	0.03602	0.13965	0.06117
937	0	0.53423	0.35829
938	0.41539	0.5322	0.43598
939	0.47657	0.57227	0.52421
940	0.41947	0.47182	0.26691
941	0.29176	0.51522	0.43997
942	0	0.43722	0.46744
943	0.41705	0.28327	0.09823
944	0.3142	0.17541	0.02428
945	0.66917	0.54833	0.54691
947	0.58498	0.53625	0.47132
948	0.80517	0.51457	0.3077
950	0.13907	0.5536	0.5271
951	0.52938	0.24897	0.01059
952	0.70686	0.56066	0.47351
953	0.65978	0.29005	0.01975
954	0.76247	0.41053	0.11115
955	0.70686	0.56066	0.47351
956	0.49896	0.44483	0.31231
957	0.00011	0.13426	0.33584
958	0.00011	0.13426	0.33584
959	0.00087	0.39084	0.49229
960	0.00011	0.13426	0.33584
961	0	0.02654	8e-05
962	0.00011	0.13426	0.33584
963	0.79741	0.49844	0.27152
964	0.79741	0.49844	0.27152
965	0.79741	0.49844	0.27152
966	0.00155	0.12667	0.22629
967	0.00155	0.12667	0.22629
968	0.00155	0.12667	0.22629
969	0	0.43722	0.46744
970	0.15831	0.50126	0.45913
971	1e-05	0.69611	0.52874
972	0.00284	0.02923	1e-05
973	0.00497	0.6183	0.63548
974	0.36595	0.45735	0.21862
975	0	0.68132	0.21435
977	0.26497	0.3478	0.08082
978	0.00496	0.01751	0
979	0.07447	0.09996	0.08995
980	0.00284	0.02923	1e-05
981	0.00064	0.61492	0.65923
982	0	0.67333	0.3046
983	0.00263	0.41365	0.54251
984	0	0.59732	0.07825
986	0	0.19491	0.3771
987	2e-05	0.55317	0.61362
988	0.00016	0.30223	0.52751
989	0.00065	0.00635	0
990	0	0.6899	0.43805
991	0.00093	0.61103	0.67949
992	0.00316	0.59086	0.76703
993	0.01108	0.51308	0.67218
994	0	0.81374	0.00588
995	4e-04	0.35314	0.5345
996	0.11917	0.08474	0.00015
997	1e-05	0	0
998	0.00308	0.00013	0.00014
999	0	0.22865	0.00223
1000	0.00024	0.25749	0.41025
1001	0.3981	0.18203	0.01701
1002	0.11892	0.16243	0.03297
1003	0	0	0
1004	0.61854	0.30469	0.03588
1005	7e-05	0.09597	0.27766
1006	0.24962	0.13421	0.00114
1007	0.24703	0.13782	0.0016
1008	0.20212	0.06812	0.0451
1009	0.12585	0.06193	0.00023
1010	0.07711	0.32034	0.35664
1011	0	0	0
1012	0.00414	0.0671	0.16423
1013	0.00736	0.2758	0.42206
1014	0.73707	0.41098	0.11581
1015	0.19604	0.11735	0.00709
1016	0.46202	0.52302	0.48262
1017	1e-05	0	0
1018	0.00257	0.48433	0.58376
1019	0.40781	0.12347	0.0729
1020	0.00326	0.01363	0.06901
1021	0.35761	0.47031	0.25983
1022	0.01868	0.07993	0.19193
1023	7e-05	0.09597	0.27766
1024	0.1286	0.33057	0.32202
1025	0.13776	0.38096	0.41752
1026	0.03266	0.11877	0.08677
1027	0.0024	0.42273	0.53232
1028	0.0024	0.42273	0.53232
1029	0.12333	0.22836	0.24053
1030	0.3142	0.17541	0.02428
1031	0.00228	0.47187	0.63075
1032	0.00045	0.00325	0
1033	0.14101	0.62899	0.71403
1034	0	0.27947	0.32415
1035	0	0.25556	0.17805
1036	0.34048	0.4995	0.39209
1037	0.56319	0.48063	0.35345
1038	0.05246	0.46501	0.54565
1039	0.00106	0.37186	0.52795
1040	0.07447	0.09996	0.08995
1041	0.3299	0.18684	0.03744
1042	0.02049	0.11067	0.00082
1043	0.32809	0.52243	0.49735
1044	0.41705	0.28327	0.09823
1045	0.3628	0.24523	0.08407
1046	0.24703	0.13782	0.0016
1047	0.00691	0.06429	0.25618
1048	1e-05	0	0
1049	0	0.53423	0.35829
1050	0.02129	0.27012	0.38145
1051	0.12007	0.03862	0.00111
1052	0.00025	0.6022	0.60013
1053	0.00311	0.43264	0.55903
1054	0.14233	0.34672	0.12356
1055	0	0	0
1056	0.03225	0.05463	0.00125
1057	0	0.57086	0.01146
1058	0.59504	0.26037	0.0181
1059	0.00338	0.59548	0.75638
1060	0.12929	0.04535	0.00748
1061	0.36437	0.2177	0.04415
1062	0.00636	0.49276	0.61591
1063	0.0237	0.11848	0.21371
1064	0.0011	0.59091	0.6866
1065	0.02294	0.41891	0.49944
1066	0.00347	0.55651	0.66935
1067	0.30183	0.22228	0.10924
1068	0.00636	0.49276	0.61591
1069	0.02294	0.41891	0.49944
1070	0.02294	0.41891	0.49944
1072	0.03198	0.03254	0.06564
1073	0.31144	0.06505	0.03739
1074	0	0.60994	0.15059
1075	0.00381	0.5684	0.75669
1076	0.00015	0.67883	0.70007
1077	0.74367	0.38688	0.08618
1078	0.00665	0.37797	0.46299
1079	0.00012	0.47828	0.54275
1080	0.01565	0.45449	0.57727
1081	0.47292	0.37228	0.17138
1082	0.73493	0.52565	0.38873
1083	0.20223	0.28965	0.2453
1084	0	0	3e-05
1085	0.77802	0.42022	0.1145
1086	0.44197	0.16945	0.00266
1087	0.00261	0.07535	0.35125
1088	0.00768	0.04328	0.16417
1089	0.01137	0.00507	0.00194
1090	0.24826	0.37668	0.13615
1091	8e-05	0.48172	0.52959
1092	0.00317	0.27509	0.46413
1093	0.07503	0.15497	0.18541
1094	0.12272	0.12602	0.13286
1095	0.10343	0.02093	0.01991
1096	0	0	0
1097	0.15854	0.4344	0.42784
1098	0	0.66537	0.27556
1099	0	0.53423	0.35829
1100	0.15908	0.08059	0.02515
1101	0.00053	0.63378	0.64419
1102	0.00065	0.61247	0.64736
1103	0.0866	0.25821	0.04158
1104	6e-05	0.51092	0.5317
1105	0.15529	0.34718	0.1203
1106	3e-05	0.5166	0.52221
1107	1e-05	0.45464	0.49888
1108	0	0.74031	0.56561
1109	0	0.15672	0.00019
1110	0.00012	0.37333	0.50778
1111	0.38755	0.21196	0.00859
1112	0.46202	0.52302	0.48262
1113	0.15529	0.34718	0.1203
1114	0.07266	0.38618	0.46222
1115	0.04014	0.04873	0.02916
1116	0	0.53423	0.35829
1117	0	0.32375	0.00034
1118	0	0.08228	3e-05
1119	0.00012	0.37333	0.50778
1120	0.00317	0.01086	0.02677
1121	2e-05	0.29739	0.47534
1122	0	0.43722	0.46744
1123	0	0.27947	0.32415
1124	0	0.17305	0.00028
1125	0	0.43722	0.46744
1126	2e-05	0.29739	0.47534
1127	0.00012	0.37333	0.50778
1128	0.03563	0.22824	0.33839
1129	0.03563	0.22824	0.33839
1130	0.03563	0.22824	0.33839
1131	0.02256	0.54085	0.62806
1133	0.01866	0.13326	0.21275
1134	0.01866	0.13326	0.21275
1135	0.01866	0.13326	0.21275
1136	3e-04	0.41809	0.53833
1137	0	0.53423	0.35829
1138	0	0.48175	0.41414
1139	0	0.48175	0.41414
1140	0	0.44244	0.36268
1141	0	0.44244	0.36268
1142	0.03563	0.22824	0.33839
1143	0	0.48175	0.41414
1144	1e-05	0.4281	0.54034
1145	1e-05	0.4281	0.54034
1146	0	0.48175	0.41414
1147	1e-05	0.4281	0.54034
1148	1e-05	0.4281	0.54034
1149	0.03563	0.22824	0.33839
1150	1e-05	0.4281	0.54034
1151	0.00032	0.35048	0.51489
1152	0	0.48175	0.41414
1153	0	0.48175	0.41414
1154	1e-05	0.4281	0.54034
1155	1e-05	0.36574	0.50684
1156	1e-05	0.36574	0.50684
1157	1e-05	0.4281	0.54034
1158	3e-05	0.5166	0.52221
1159	0.00012	0.37333	0.50778
1160	0.00012	0.37333	0.50778
1161	0.03563	0.22824	0.33839
1162	0.03563	0.22824	0.33839
1163	0.24995	0.31482	0.26549
1164	0.03563	0.22824	0.33839
1165	0.00012	0.37333	0.50778
1166	0.01866	0.13326	0.21275
1167	0.00012	0.37333	0.50778
1168	0.00012	0.37333	0.50778
1169	1e-04	0.37336	0.55109
1170	1e-04	0.37336	0.55109
1171	0	0.43722	0.46744
1172	1e-04	0.37336	0.55109
1173	0	0.43722	0.46744
1174	0	0.43722	0.46744
1175	0	0.43722	0.46744
1176	0	0.43722	0.46744
1177	1e-04	0.37336	0.55109
1178	0.00345	0.00287	4e-05
1179	0.03755	0.13958	0.17536
1180	0.00106	0.56441	0.63782
1181	0.00106	0.56441	0.63782
1182	0.00012	0.37333	0.50778
1183	0	0.35427	0.01279
1184	0.03563	0.22824	0.33839
1185	0.01866	0.13326	0.21275
1186	0.01866	0.13326	0.21275
1187	0.01866	0.13326	0.21275
1188	0	0.27947	0.32415
1189	0.00346	0.44705	0.57539
1190	0.00012	0.37333	0.50778
1191	0.07266	0.38618	0.46222
1192	2e-05	0.51306	0.44937
1193	0.14253	0.41461	0.44365
1194	0.02256	0.54085	0.62806
1195	0.00106	0.56441	0.63782
1196	0.00345	0.00287	4e-05
1197	0.00317	0.56623	0.64583
1198	3e-05	0.5166	0.52221
1199	0.0017	0.42354	0.54948
1200	0.25722	0.07724	0.00419
1201	0.03216	0.47587	0.57549
1202	0.05558	0.44143	0.50535
1203	0	0.45815	0.22944
1204	0.24632	0.4052	0.37259
1205	0.33778	0.28556	0.17589
1206	0.03563	0.22824	0.33839
1207	3e-05	0.5166	0.52221
1208	0	0.22865	0.00223
1209	0	0.30896	0.05945
1210	0.00012	0.37333	0.50778
1211	0.00106	0.56441	0.63782
1212	0	0.53423	0.35829
1213	0.00053	0.63378	0.64419
1214	0.36145	0.17582	0.05279
1215	0.01866	0.13326	0.21275
1216	0	0.35427	0.01279
1217	0	0.34509	0.06599
1218	0.03563	0.22824	0.33839
1219	0.24995	0.31482	0.26549
1220	0.20872	0.59498	0.64081
1221	0.00049	0.46892	0.60193
1222	0.24632	0.4052	0.37259
1223	0.03771	0.02983	0.00712
1224	3e-04	0.41809	0.53833
1225	0	0.2633	0.00085
1226	0	0.43278	0.08693
1227	0.25722	0.07724	0.00419
1228	0.40457	0.3173	0.14161
1229	0.38633	0.42422	0.29756
1230	0.21262	0.33434	0.28219
1231	0	0.3143	0.04845
1232	0.00346	0.44705	0.57539
1233	0	0.59732	0.07825
1234	0.00106	0.56441	0.63782
1235	0.38633	0.42422	0.29756
1236	0.38633	0.42422	0.29756
1237	0.38633	0.42422	0.29756
1238	0.38633	0.42422	0.29756
1239	0.38633	0.42422	0.29756
1241	0	0.44244	0.36268
1242	0	0.44244	0.36268
1243	0.20872	0.59498	0.64081
1244	0.38633	0.42422	0.29756
1245	0.20872	0.59498	0.64081
1246	0	0.43722	0.46744
1247	0	0.53423	0.35829
1248	3e-05	0.5166	0.52221
1249	0.38633	0.42422	0.29756
1250	0	0.3143	0.04845
1251	0	0.19073	0.00057
1252	0	0.53423	0.35829
1253	0	0.19073	0.00057
1254	0	0.19073	0.00057
1255	0	0.19073	0.00057
1256	0	0.19073	0.00057
1257	0	0.22865	0.00223
1258	0	0.61707	0.02034
1259	0	0.53423	0.35829
1260	0	0.54727	0.00739
1261	0	0.54727	0.00739
1262	0.07266	0.38618	0.46222
1263	0.07266	0.38618	0.46222
1264	0.07266	0.38618	0.46222
1265	0.07266	0.38618	0.46222
1266	0.02256	0.54085	0.62806
1267	0.07266	0.38618	0.46222
1268	0.07266	0.38618	0.46222
1269	0.07266	0.38618	0.46222
1270	0.07266	0.38618	0.46222
1271	0.02256	0.54085	0.62806
1272	0	0.30896	0.05945
1273	0	0.30896	0.05945
1274	0.00355	0.36553	0.51406
1275	0.00792	0.38257	0.51204
1276	0	0.19822	0.00422
1277	0.24995	0.31482	0.26549
1278	0.24995	0.31482	0.26549
1279	0.07266	0.38618	0.46222
1280	0.02256	0.54085	0.62806
1281	0.02256	0.54085	0.62806
1282	0.02256	0.54085	0.62806
1283	2e-05	0.29739	0.47534
1284	0.02256	0.54085	0.62806
1285	0.02256	0.54085	0.62806
1286	0.02256	0.54085	0.62806
1287	0.02256	0.54085	0.62806
1288	0.02256	0.54085	0.62806
1289	0	0.19073	0.00057
1290	0	0.19073	0.00057
1291	0	0.19073	0.00057
1292	0	0.19073	0.00057
1293	0	0.19073	0.00057
1294	0	0.19073	0.00057
1295	0	0.19073	0.00057
1296	0	0.19073	0.00057
1297	0.02256	0.54085	0.62806
1298	0.02256	0.54085	0.62806
1299	0.02256	0.54085	0.62806
1300	0.02256	0.54085	0.62806
1301	0.24632	0.4052	0.37259
1302	0.24632	0.4052	0.37259
1303	0.24632	0.4052	0.37259
1304	0.25722	0.07724	0.00419
1305	0.0017	0.42354	0.54948
1306	0.02256	0.54085	0.62806
1307	0.24632	0.4052	0.37259
1308	0.24995	0.31482	0.26549
1309	0.24632	0.4052	0.37259
1310	0.02256	0.54085	0.62806
1311	0.33778	0.28556	0.17589
1312	0	0.19073	0.00057
1313	0.36145	0.17582	0.05279
1314	0.07266	0.38618	0.46222
1315	0.33778	0.28556	0.17589
1316	0.24995	0.31482	0.26549
1317	0.02256	0.54085	0.62806
1318	0.24632	0.4052	0.37259
1319	0.25722	0.07724	0.00419
1320	0.07266	0.38618	0.46222
1321	0.03563	0.22824	0.33839
1322	0.25722	0.07724	0.00419
1323	0.33776	0.09669	0.01051
1324	0.37943	0.35449	0.25663
1325	0.03771	0.02983	0.00712
1326	0.00012	0.37333	0.50778
1327	0.01866	0.13326	0.21275
1328	0	0.34326	0.2237
1329	0.03563	0.22824	0.33839
1330	0	0.32623	0.00077
1331	0	0.59732	0.07825
1332	0	0.51013	0.00281
1334	0	0.27947	0.32415
1335	0.02256	0.54085	0.62806
1336	0.24632	0.4052	0.37259
1337	0.14253	0.41461	0.44365
1338	2e-05	0.51306	0.44937
1339	0.21262	0.33434	0.28219
1340	2e-05	0.51306	0.44937
1341	0.14253	0.41461	0.44365
1342	2e-05	0.51306	0.44937
1343	0.14253	0.41461	0.44365
1344	2e-05	0.51306	0.44937
1345	2e-05	0.51306	0.44937
1346	2e-05	0.51306	0.44937
1347	0	0.45815	0.22944
1348	0	0.43278	0.08693
1349	2e-05	0.51306	0.44937
1350	0	0.45815	0.22944
1351	0	0.45815	0.22944
1352	2e-05	0.51306	0.44937
1353	0	0.35427	0.01279
1355	1e-04	0.37336	0.55109
1356	0	0.19073	0.00057
1357	0.38633	0.42422	0.29756
1358	1e-05	0.10347	0.30473
1359	0	0.17949	0.1554
1360	0	0.59732	0.07825
1361	0.00345	0.00287	4e-05
1362	0.00345	0.00287	4e-05
1363	0.00345	0.00287	4e-05
1364	0.00345	0.00287	4e-05
1365	0.00345	0.00287	4e-05
1366	0.00345	0.00287	4e-05
1367	0.00345	0.00287	4e-05
1368	0.00345	0.00287	4e-05
1369	0.00345	0.00287	4e-05
1370	0.00345	0.00287	4e-05
1371	0.00345	0.00287	4e-05
1372	0	0.44629	0.04487
1373	0.01866	0.13326	0.21275
1374	0	0.43722	0.46744
1375	0	0.44629	0.04487
1376	0	0.59732	0.07825
1377	0	0.44629	0.04487
1378	0	0.44629	0.04487
1379	0	0.44629	0.04487
1380	0	0.58109	0.01944
1381	0	0.44629	0.04487
1382	0	0.44629	0.04487
1383	0	0.44629	0.04487
1384	1e-04	0.37336	0.55109
1385	0	0.44629	0.04487
1386	1e-04	0.37336	0.55109
1387	0	0.44629	0.04487
1388	0	0.48175	0.41414
1389	0	0.44629	0.04487
1390	0	0.44629	0.04487
1391	0	0.44629	0.04487
1392	0	0.5694	0.00796
1393	0	0.44244	0.36268
1394	0	0.19073	0.00057
1395	0.07266	0.38618	0.46222
1396	0.00012	0.37333	0.50778
1397	0.00345	0.00287	4e-05
1398	0.00345	0.00287	4e-05
1399	0.00345	0.00287	4e-05
1400	0.00345	0.00287	4e-05
1401	0.00345	0.00287	4e-05
1402	0.00345	0.00287	4e-05
1403	0.00345	0.00287	4e-05
1404	0.00345	0.00287	4e-05
1405	0.00345	0.00287	4e-05
1406	0.00345	0.00287	4e-05
1407	0.00345	0.00287	4e-05
1408	0	0.59732	0.07825
1409	3e-05	0.5166	0.52221
1410	0.01866	0.13326	0.21275
1411	0	0.44629	0.04487
1412	3e-04	0.41809	0.53833
1413	0	0.43722	0.46744
1414	0	0.44629	0.04487
1415	0	0.4067	0.11787
1416	0.03771	0.02983	0.00712
1417	0	0.27028	0.09518
1418	0	0.27947	0.32415
1419	0	0.27947	0.32415
1420	0	0.27947	0.32415
1421	0.37943	0.35449	0.25663
1422	0.33776	0.09669	0.01051
1423	0.24632	0.4052	0.37259
1424	0.33778	0.28556	0.17589
1425	0.02256	0.54085	0.62806
1426	0.36145	0.17582	0.05279
1427	0.00317	0.56623	0.64583
1428	0.38633	0.42422	0.29756
1429	0.33778	0.28556	0.17589
1430	0.40457	0.3173	0.14161
1431	0.00106	0.56441	0.63782
1432	0.00346	0.44705	0.57539
1433	0.00053	0.63378	0.64419
1434	0.24632	0.4052	0.37259
1435	0	0.53423	0.35829
1436	0	0.53423	0.35829
1437	0	0.53423	0.35829
1438	0	0.53423	0.35829
1439	0	0.43278	0.08693
1440	0.0312	0.2741	0.34635
1441	0.02256	0.54085	0.62806
1442	0.02256	0.54085	0.62806
1443	0.24632	0.4052	0.37259
1444	0.24632	0.4052	0.37259
1445	0.24632	0.4052	0.37259
1446	0	0.53423	0.35829
1447	0	0.53423	0.35829
1448	0	0.53423	0.35829
1449	1e-05	0.36574	0.50684
1450	1e-05	0.4281	0.54034
1451	1e-05	0.36574	0.50684
1452	0	0.48175	0.41414
1454	1e-05	0.36574	0.50684
1457	1e-05	0.36574	0.50684
1460	0	0.53423	0.35829
1461	0	0.53423	0.35829
1462	0	0.53423	0.35829
1463	0	0.22865	0.00223
1464	0.00012	0.37333	0.50778
1465	0.00012	0.37333	0.50778
1466	0.03563	0.22824	0.33839
1467	0	0.34326	0.2237
1468	0	0.34326	0.2237
1469	0	0.34326	0.2237
1470	0	0.19073	0.00057
1471	0	0.19073	0.00057
1472	0.00012	0.37333	0.50778
1473	0.00012	0.37333	0.50778
1474	0.00012	0.37333	0.50778
1475	0.00012	0.37333	0.50778
1476	0	0.53423	0.35829
1477	0	0.56103	0.04343
1479	0	0.4067	0.11787
1480	0	0.44244	0.36268
1481	0	0.48407	0.09035
1482	1e-05	0.36574	0.50684
1483	0	0.44629	0.04487
1484	0	0.44629	0.04487
1485	0	0.44244	0.36268
1486	0	0.44629	0.04487
1488	0	0.4067	0.11787
1489	0	0.44629	0.04487
1490	0	0.48175	0.41414
1491	1e-04	0.37336	0.55109
1492	0	0.4067	0.11787
1493	0	0.4067	0.11787
1494	1e-05	0.36574	0.50684
1495	0	0.43722	0.46744
1496	0	0.30896	0.05945
1497	0	0.34509	0.06599
1498	0	0.13773	0.00777
1499	0.03563	0.22824	0.33839
1500	0	0.4067	0.11787
1503	3e-05	0.5166	0.52221
1504	0	0.80571	0.09243
1505	0	0.31698	0.02199
1506	0.22009	0.23134	0.19692
1507	0.00014	0.00174	0.04621
1508	1e-05	0.01101	0.14028
1509	0.6599	0.47943	0.31311
1511	0	1e-05	0.00298
1512	0.02129	0.27012	0.38145
1513	0.0052	0.0228	0.10264
1514	0.02129	0.27012	0.38145
1515	0.0052	0.0228	0.10264
1516	0.02325	0.06653	0.14152
1518	0.01612	0.09948	0.21733
1520	0.02129	0.27012	0.38145
1521	0.02129	0.27012	0.38145
1522	0.0052	0.0228	0.10264
1523	0.0052	0.0228	0.10264
1524	0.02129	0.27012	0.38145
1525	0.0052	0.0228	0.10264
1526	0.00699	0.03509	0.10486
1527	0.00699	0.03509	0.10486
1528	0.00699	0.03509	0.10486
1529	0.02129	0.27012	0.38145
1530	0.03406	0.14777	0.23069
1531	0.01171	0.15411	0.3126
1532	0.00072	0.00187	0
1533	0.04446	0.02049	0.00035
1534	0	1e-05	0.00298
1536	0.18156	0.43905	0.45728
1537	0.01652	0.13108	0.25397
1538	0.01652	0.13108	0.25397
1539	0.01652	0.13108	0.25397
1540	0	6e-05	0.01057
1541	0.00338	0.59548	0.75638
1542	0.23048	0.11954	0.00073
1543	0.40634	0.19036	0.0042
1544	0.6696	0.34751	0.06066
1545	0.02189	0.0398	1e-05
1546	0.02308	0.03987	1e-05
1547	0.55324	0.25797	0.01394
1548	0.62272	0.31221	0.04249
1549	0.6065	0.30568	0.03518
1550	0.65639	0.26444	0.01616
1551	0.2315	0.11551	0.00073
1552	0	0.01851	0.12692
1553	0	0.01314	0.00129
1554	0	0.01029	0.02837
1555	0	0.01029	0.02837
1556	0	0.02535	0.11599
1557	0	0.0139	0.14099
1558	1e-05	0.00616	0.1154
1559	0	0.00232	0.08914
1560	0.00224	0.46525	0.56622
1561	0.00126	0.57447	0.57998
1562	0.0028	0.46602	0.54754
1563	0.39547	0.18317	0.01987
1564	0.3142	0.17541	0.02428
1565	0.3142	0.17541	0.02428
1566	0.30595	0.14245	0.01498
1567	0.09706	0.20389	0.12353
1568	0.41233	0.45701	0.20819
1569	0.37516	0.42362	0.15468
1570	0.29896	0.39417	0.13912
1571	0.33775	0.41611	0.13622
1572	0.34073	0.45451	0.23971
1573	0.23855	0.37913	0.10479
1574	0.24153	0.4093	0.16798
1575	8e-05	0.39746	0.55687
1576	2e-05	0.33656	0.44514
1577	0.00327	0.50179	0.62019
1578	0.00354	0.43217	0.56395
1579	0.00149	0.47909	0.58791
1580	4e-05	0.3803	0.53385
1581	0	0.33145	0.10642
1582	0.05228	0.58499	0.66977
1583	0.00862	0.00628	2e-05
1584	0.12411	0.04567	0.00093
1585	0.00782	0.53729	0.72665
1586	0.0866	0.25821	0.04158
1587	0.0866	0.25821	0.04158
1588	0.04422	0.1343	0.03714
1589	0.22734	0.42455	0.19067
1590	0.22402	0.41696	0.16218
1592	0.11805	0.24753	0.04778
1593	0.10581	0.22852	0.05481
1594	0.19058	0.33446	0.07485
1595	0.13325	0.27135	0.03632
1596	0.14072	0.32607	0.06603
1597	0.14233	0.34672	0.12356
1598	0.14304	0.37504	0.12632
1599	0.13011	0.33942	0.07641
1600	0.10554	0.25083	0.09349
1601	0.05427	0.20867	0.08928
1602	3e-04	0.00331	0.00048
1603	0	0.39606	0.46887
1604	0.00021	0.32137	0.53684
1605	0	0.32126	0.21743
1606	0.00021	0.32137	0.53684
1607	0	0.27947	0.32415
1608	0	0.21286	0.37417
1609	1e-05	0.15805	0.35504
1610	0.00041	0.14535	0.32122
1611	0.00458	0.09904	0.20628
1612	0.00458	0.09904	0.20628
1613	0.00019	0.00475	0.07552
1614	2e-04	0.00351	0.06623
1615	8e-05	0.0045	0.07779
1616	1e-04	0.00763	0.09617
1617	0.00366	0.0101	0.05882
1618	2e-05	0	0.00014
1619	4e-05	1e-05	6e-05
1620	0.00497	0.00033	0.00089
1621	0	0	0
1622	0	0	0
1623	0	0	0
1624	0	0	0
1625	0.00333	0.40974	0.51834
1626	0.02857	0.07793	0.04393
1627	0.00295	0.43239	0.52086
1628	0.00665	0.37797	0.46299
1629	0.00372	0.32327	0.40901
1630	0.0059	0.22105	0.26913
1631	0.00342	0.01838	0
1632	0.19966	0.15187	0.00719
1633	0.25809	0.33201	0.22829
1634	0.26487	0.07152	0.04616
1635	0.17861	0.09868	0.08589
1636	0.01378	0.00136	0.00051
1637	0.00089	0.66492	0.75563
1638	6e-05	0.68705	0.65078
1639	0.00086	0.64839	0.73559
1640	0.00123	0.64445	0.75178
1641	0.0688	0.46494	0.57429
1642	0.00267	0.61705	0.75013
1643	0.24559	0.22833	0.04011
1644	0.00065	0.61247	0.64736
1645	0.00479	0.6483	0.69237
1646	0.00064	0.6499	0.65451
1647	0.77306	0.54548	0.38121
1648	0.63425	0.24217	0.01155
1649	0.67058	0.30522	0.03342
1650	0.72138	0.37252	0.08016
1651	0.73553	0.36339	0.06278
1652	0.00016	0.00398	0
1653	0.53212	0.22304	0.00875
1654	0.40662	0.16475	0.00202
1655	0.75545	0.42382	0.14584
1656	0.74137	0.38646	0.08461
1657	0.74137	0.38646	0.08461
1658	0.00136	0.0099	0
1659	0.42194	0.16308	0.00276
1660	0.29348	0.13567	0.00127
1661	0.69728	0.40973	0.12007
1662	0.00093	0.61103	0.67949
1663	0.00357	0.57582	0.6945
1664	0.00093	0.61103	0.67949
1665	0.14688	0.20226	0.06994
1666	0.00225	0.10785	0.20121
1667	0.07367	0.31941	0.31531
1668	4e-05	0.00334	0
1669	4e-05	0.00334	0
1670	0.00169	0.01393	0
1671	0.00169	0.01393	0
1672	0.05106	0.35457	0.43486
1673	0.12954	0.11194	0.00283
1674	0	0.01738	0.00679
1675	0.16021	0.36819	0.09957
1676	0	4e-05	0.00366
1677	0.13997	0.40434	0.20156
1678	0.13997	0.40434	0.20156
1679	0.13997	0.40434	0.20156
1680	0.13997	0.40434	0.20156
1681	0.13997	0.40434	0.20156
1682	0.13997	0.40434	0.20156
1683	0	0.59566	0.04278
1684	0.24098	0.12459	0.00432
1685	0.00551	0.09861	0.28689
1686	0.04028	0.15843	0.24346
1687	0.0265	0.06431	0.16391
1688	0.34104	0.24683	0.07188
1689	0.00129	0.01486	0
1690	0.3387	0.30494	0.17397
1691	0.3387	0.30494	0.17397
1692	0.00014	0.43458	0.61381
1693	0.00014	0.43458	0.61381
1694	0.00014	0.43458	0.61381
1695	1e-05	0.45464	0.49888
1696	0.00014	0.43458	0.61381
1697	0.34104	0.24683	0.07188
1698	0.0131	0.55017	0.62467
1699	0.02493	0.11414	0.00111
1700	0.32442	0.17155	0.01905
1702	0.02175	0.44925	0.49692
1703	0.29017	0.53339	0.48923
1704	0.29017	0.53339	0.48923
1705	0.00129	0.01799	0
1706	0.00129	0.01799	0
1707	1e-05	0.00016	0
1708	0.32442	0.17155	0.01905
1709	0.76598	0.4946	0.30588
1710	0.7305	0.50833	0.35827
1711	0.7305	0.50833	0.35827
1712	0.7305	0.50833	0.35827
1713	0.62741	0.53561	0.49363
1715	0.7305	0.50833	0.35827
1716	0.71214	0.36361	0.06678
1717	0.00022	0.64679	0.71778
1718	0	0.62691	0.2847
1719	0.2014	0.28127	0.10943
1720	0.2014	0.28127	0.10943
1721	0.00476	0.03254	0.16757
1722	0.00134	0.00614	0.04583
1723	0.00551	0.09861	0.28689
1724	0.00476	0.03254	0.16757
1726	0.01205	0.0631	0.15786
1727	0.18026	0.14479	0.08477
1728	0	0.05401	0.00086
1729	0.00019	0.10527	0.27518
1730	0.39528	0.58374	0.57928
1731	0.15365	0.32651	0.06417
1732	0	0	0.00354
1733	0.16021	0.36819	0.09957
1734	0.16021	0.36819	0.09957
1735	0.22402	0.41696	0.16218
1736	0.38703	0.60816	0.6435
1737	0.01042	0.53007	0.63335
1738	0.01565	0.45449	0.57727
1739	0.00259	0.50599	0.60999
1740	0.03064	0.48679	0.59103
1741	0.00636	0.49276	0.61591
1742	0.16021	0.36819	0.09957
1743	0.15365	0.32651	0.06417
1744	0.4163	0.57998	0.56728
1745	0.01565	0.45449	0.57727
1746	0.03064	0.48679	0.59103
1747	0.00636	0.49276	0.61591
1748	0.03794	0.57545	0.67583
1749	0.01565	0.45449	0.57727
1750	0.01042	0.53007	0.63335
1751	0	0.79823	0.22339
1752	0.73934	0.44019	0.16763
1753	0.71163	0.35031	0.05119
1754	0.71163	0.35031	0.05119
1755	1e-04	0.68248	0.67398
1756	1e-04	0.68248	0.67398
1757	1e-04	0.68248	0.67398
1758	0.67387	0.32498	0.04336
1759	0.71326	0.47234	0.26744
1760	0.76108	0.46511	0.21518
1761	0.71326	0.47234	0.26744
1762	0.64251	0.52487	0.4457
1763	0.10626	0.30144	0.31544
1764	0.21658	0.35556	0.29896
1765	0.01689	0.62198	0.66745
1766	0.00357	0.00509	2e-05
1767	0.05465	0.45382	0.50149
1768	0.14944	0.52023	0.54392
1769	0.00867	0.66878	0.63266
1770	0.06239	0.55091	0.60972
1771	0.04028	0.15843	0.24346
1772	0.04996	0.40668	0.40519
1773	0.01642	0.53885	0.54948
1774	0.01785	0.5945	0.57704
1775	0.06239	0.55091	0.60972
1776	0.21363	0.37796	0.33826
1777	0.17596	0.38295	0.36385
1778	0.03694	0.58087	0.62314
1779	0.05205	0.46497	0.54632
1780	0.26511	0.30893	0.20795
1781	0.39439	0.19029	0.00427
1782	0.24373	0.14841	0.00183
1783	0.71214	0.36361	0.06678
1784	0.71214	0.36361	0.06678
1785	0.00484	0.04584	5e-05
1786	0.00665	0.37797	0.46299
1788	0.48002	0.58409	0.56842
1789	0	0.79616	0.21261
1790	0.66236	0.47969	0.30172
1791	0.66236	0.47969	0.30172
1792	0.58491	0.47541	0.35393
1793	0.62911	0.55492	0.56447
1794	0.09242	0.44422	0.43316
1795	0.66236	0.47969	0.30172
1796	0.22251	0.40538	0.3416
1797	0.00108	0.26149	0.46755
1798	0.01563	0.04459	0.14082
1799	0.01459	0.16765	0.29955
1800	0.41117	0.48466	0.40506
1801	0.41117	0.48466	0.40506
1802	0.22402	0.41696	0.16218
1803	0.15365	0.32651	0.06417
1804	0.43054	0.43703	0.20167
1805	0.43054	0.43703	0.20167
1806	0.22402	0.41696	0.16218
1807	0.16021	0.36819	0.09957
1808	0.4163	0.57998	0.56728
1809	0.15365	0.32651	0.06417
1810	0.34658	0.53997	0.48682
1811	0.39528	0.58374	0.57928
1812	0.39528	0.58374	0.57928
1813	0.16021	0.36819	0.09957
1814	0.43687	0.48789	0.28886
1815	0.43687	0.48789	0.28886
1816	0.34658	0.53997	0.48682
1817	0.16021	0.36819	0.09957
1818	0.43054	0.43703	0.20167
1819	0.43054	0.43703	0.20167
1820	0.06551	0.28964	0.2912
1821	0.00336	0.57668	0.69943
1822	0.00093	0.66418	0.75199
1823	0	0.79823	0.22339
1824	0	0.79616	0.21261
1825	0	0.81274	0.00088
1826	0	0.59566	0.04278
1828	0.00025	0.69414	0.75877
1829	0.00014	0.43458	0.61381
1830	0	0.71617	0.4607
1831	0.00484	0.04584	5e-05
1832	0.00026	0.62828	0.73131
1833	0.00539	0.40251	0.51902
1834	0.01205	0.0631	0.15786
1835	0.01459	0.16765	0.29955
1836	0.01459	0.16765	0.29955
1837	0.01459	0.16765	0.29955
1838	0.0109	0.04158	0.14541
1839	0.17684	0.09122	0.0392
1840	0.17684	0.09122	0.0392
1841	0.02066	0.0309	0.07161
1842	0.00095	0.09523	0.22014
1843	9e-05	0.18072	0.37259
1845	0.00636	0.49276	0.61591
1846	0	0.00013	0.01789
1847	0	0.00013	0.01789
1848	0	0.00013	0.01789
1849	0	0.00013	0.01789
1850	0.04261	0.61776	0.64185
1851	0.00192	0.34526	0.44922
1852	0.00867	0.66878	0.63266
1853	0.14944	0.52023	0.54392
1854	0.17641	0.35375	0.32569
1855	0.17641	0.35375	0.32569
1856	0.24082	0.19484	0.06991
1857	0.04261	0.61776	0.64185
1858	0.04261	0.61776	0.64185
1859	0.08688	0.54453	0.59571
1860	0.20253	0.17445	0.0467
1861	0.07503	0.15497	0.18541
1862	0.07503	0.15497	0.18541
1863	0.07503	0.15497	0.18541
1864	0.07503	0.15497	0.18541
1865	0	0	0
1866	0.51678	0.24036	0.16361
1867	0.07503	0.15497	0.18541
1868	0.30183	0.22228	0.10924
1869	0.01377	0.00553	2e-05
1870	0.61375	0.55966	0.56882
1871	0.61375	0.55966	0.56882
1872	0	0.01687	0.07369
1873	0.09078	0.6199	0.71263
1874	0.1284	0.60477	0.70976
1875	0	0.01851	0.12692
1876	0.00373	0.37452	0.50624
1877	0.30905	0.13089	0.09919
1878	0.07503	0.15497	0.18541
1879	0	0.49895	0.20068
1880	0.35893	0.15609	0.02013
1881	0.00317	0.27509	0.46413
1882	0.10197	0.19608	0.22401
1883	0	0	0
1884	8e-05	0.28295	0.39414
1885	0.01156	0.48375	0.48884
1886	0.00033	0.35811	0.43872
1887	1e-05	0	0
1888	0.00551	0.09861	0.28689
1889	0.01205	0.0631	0.15786
1890	0.01205	0.0631	0.15786
1891	0.01205	0.0631	0.15786
1892	0.01459	0.16765	0.29955
1893	0.00108	0.26149	0.46755
1894	0.00045	0.18355	0.43671
1895	0.00031	0.39404	0.46696
1896	0.00108	0.26149	0.46755
1897	0.11008	0.32368	0.24043
1898	0	0.67737	0.20061
1899	0	0.60476	0.14113
1901	2e-05	0.34321	0.51183
1902	0.30183	0.22228	0.10924
1903	0.01143	0.00669	1e-05
1904	0.00636	0.49276	0.61591
1905	0	6e-05	0.01602
1906	0	6e-05	0.01602
1907	0.10626	0.30144	0.31544
1908	0.00192	0.34526	0.44922
1909	0.07535	0.49429	0.58166
1910	0.00867	0.66878	0.63266
1911	0.01171	0.64594	0.65852
1912	0.05232	0.30767	0.40206
1913	0.04261	0.61776	0.64185
1914	0.04261	0.61776	0.64185
1915	0.08688	0.54453	0.59571
1916	0.0131	0.55017	0.62467
1917	0.04489	0.5395	0.4833
1918	0.06164	0.07124	0.03019
1919	0.07503	0.15497	0.18541
1920	0.0647	0.24148	0.24687
1921	0.30905	0.13089	0.09919
1922	0.30905	0.13089	0.09919
1923	0.07503	0.15497	0.18541
1924	0.17641	0.35375	0.32569
1925	0.00041	0.57789	0.55153
1926	0.07503	0.15497	0.18541
1927	0.51678	0.24036	0.16361
1928	0.07503	0.15497	0.18541
1929	0.07503	0.15497	0.18541
1930	0.0647	0.24148	0.24687
1931	0.51678	0.24036	0.16361
1932	0.07503	0.15497	0.18541
1933	0.30183	0.22228	0.10924
1934	0.72437	0.34863	0.06073
1935	0.72437	0.34863	0.06073
1936	0.73934	0.44019	0.16763
1937	0.00636	0.49276	0.61591
1938	0.00636	0.49276	0.61591
1939	0.1284	0.60477	0.70976
1940	0.01721	0.06569	0.04212
1941	0.00672	0.12988	0.16505
1942	0.00288	0.06475	0.07153
1943	0.41182	0.18384	0.04109
1944	0.41182	0.18384	0.04109
1945	0	0.01851	0.12692
1946	0.00069	0.23854	0.44137
1947	0.00205	0.35876	0.50185
1948	0.0039	0.48573	0.54945
1949	0.00129	0.49186	0.54854
1950	0.00129	0.49186	0.54854
1951	0	0	0
1953	0	0.49895	0.20068
1954	0.07503	0.15497	0.18541
1955	0.07503	0.15497	0.18541
1956	0.30905	0.13089	0.09919
1957	0.07503	0.15497	0.18541
1958	0.07503	0.15497	0.18541
1959	0.07503	0.15497	0.18541
1960	0.00317	0.27509	0.46413
1961	0.00317	0.27509	0.46413
1962	8e-05	0.00491	0.08681
1963	8e-05	0.00491	0.08681
1964	0.00035	0.01245	0.10333
1965	0.00031	0.00616	0.08038
1966	0.30183	0.22228	0.10924
1967	0.00373	0.37452	0.50624
1968	0.00437	0.48092	0.57129
1969	0.24246	0.30825	0.21427
1970	0.08688	0.54453	0.59571
1971	0.0036	0.01853	2e-05
1972	0.0036	0.01853	2e-05
1973	3e-04	0.18406	0.37708
1974	3e-04	0.18406	0.37708
1975	0.00082	0.24282	0.43636
1976	0	0.00956	0.11497
1977	0.00867	0.66878	0.63266
1978	0	4e-05	0.00366
1979	0.13997	0.40434	0.20156
1980	0.13011	0.33942	0.07641
1981	0.13997	0.40434	0.20156
1982	0.13997	0.40434	0.20156
1983	0	4e-05	0.00366
1984	0.24098	0.12459	0.00432
1985	0.24098	0.12459	0.00432
1986	0.00717	0.00796	1e-05
1987	0.00609	0.05405	0.23224
1988	0.0109	0.04158	0.14541
1989	0.0181	0.17974	0.31081
1990	0.0086	0.11933	0.28781
1991	0.01459	0.16765	0.29955
1992	0.34104	0.24683	0.07188
1993	1e-05	0.00016	0
1994	0.34104	0.24683	0.07188
1995	0.00129	0.01486	0
1996	0.0036	0.01853	2e-05
1997	0.03771	0.06417	0.00139
1998	0.3387	0.30494	0.17397
1999	0.13564	0.15829	0.1589
2000	0.00636	0.49276	0.61591
2001	0.00636	0.49276	0.61591
2002	0.00014	0.43458	0.61381
2003	0.00014	0.43458	0.61381
2004	1e-05	0.45464	0.49888
2005	0.00014	0.43458	0.61381
2006	0.32442	0.17155	0.01905
2007	0.32442	0.17155	0.01905
2008	0.05427	0.20867	0.08928
2009	0.05427	0.20867	0.08928
2010	0.05427	0.20867	0.08928
2011	0.47442	0.5541	0.47626
2012	0.47751	0.55405	0.47526
2013	0.00129	0.01799	0
2014	0.28993	0.4781	0.60893
2015	0.76598	0.4946	0.30588
2016	0.76598	0.4946	0.30588
2017	0.32075	0.47586	0.43241
2018	0.32075	0.47586	0.43241
2019	0.76598	0.4946	0.30588
2020	0.27092	0.50817	0.46247
2021	0.17501	0.54842	0.52691
2022	0.62741	0.53561	0.49363
2023	0.7305	0.50833	0.35827
2024	0.62741	0.53561	0.49363
2025	0.00493	0.57622	0.73889
2026	0	0.60476	0.14113
2027	0	0.61825	0.1181
2028	2e-05	0.6489	0.64858
2029	2e-05	0.6489	0.64858
2030	0	0.67737	0.20061
2031	0.00324	0.61475	0.75134
2032	0.15825	0.04738	0.00051
2033	0.00551	0.09861	0.28689
2034	0.0086	0.11933	0.28781
2036	0.01205	0.0631	0.15786
2037	0.0086	0.11933	0.28781
2038	0.01171	0.64594	0.65852
2039	0.03694	0.58087	0.62314
2040	0.03694	0.58087	0.62314
2041	0.01171	0.64594	0.65852
2042	0.01171	0.64594	0.65852
2043	0	0.05401	0.00086
2044	0	0.08974	0.00806
2045	0	0.05401	0.00086
2046	0.00083	0.64926	0.7608
[truncated: 1,122 more rows]
